# Supplementary material for: The relationship between (sub)tropical climates and the incidence of COVID-19
Source: PeerJ. 2021 Feb 5;9:e10655. doi: 10.7717/peerj.10655 (PMC7917466; doi:10.7717/peerj.10655)
Supplement: Supplemental Information 1 [file peerj-09-10655-s001.zip]

Archive with 1 entries (1 files):
- peerj-51612-cases2.CSV
