# Supplementary material for: The relationship between (sub)tropical climates and the incidence of COVID-19
Source: PeerJ. 2021 Feb 5;9:e10655. doi: 10.7717/peerj.10655 (PMC7917466; doi:10.7717/peerj.10655)
Supplement: Supplemental Information 1 [file peerj-09-10655-s001.zip › peerj-51612-cases2.CSV]

date	ibgeID	state	city	newCases	totalCases	totalCases_per_100k_inhabitants	population	RelatHumid	temperature	lat	lon	koppen	temperate2010	rh2010	T	RH	countdays
3/14/2020	2800308	SE	Aracaju	1	1	0.1522	657013	72.7	26	-10.9162061	-37.0774655	1	26.3	77.7	29.12916667	52.45833333	1
3/15/2020	2800308	SE	Aracaju	0	1	0.1522	657013	72.7	26	-10.9162061	-37.0774655	1	26.3	77.7	29.05416667	53.20833333	2
3/16/2020	2800308	SE	Aracaju	4	5	0.76102	657013	72.7	26	-10.9162061	-37.0774655	1	26.3	77.7	26.24166667	68.75	3
3/17/2020	2800308	SE	Aracaju	0	5	0.76102	657013	72.7	26	-10.9162061	-37.0774655	1	26.3	77.7	27.25416667	66.5	4
3/18/2020	2800308	SE	Aracaju	0	5	0.76102	657013	72.7	26	-10.9162061	-37.0774655	1	26.3	77.7	28.15416667	62.5	5
3/19/2020	2800308	SE	Aracaju	0	5	0.76102	657013	72.7	26	-10.9162061	-37.0774655	1	26.3	77.7	28.40416667	63.16666667	6
3/20/2020	2800308	SE	Aracaju	0	5	0.76102	657013	72.7	26	-10.9162061	-37.0774655	1	26.3	77.7	28.375	60.70833333	7
3/21/2020	2800308	SE	Aracaju	2	7	1.06543	657013	72.7	26	-10.9162061	-37.0774655	1	26.3	77.7	28.60416667	62.54166667	8
3/22/2020	2800308	SE	Aracaju	0	7	1.06543	657013	72.7	26	-10.9162061	-37.0774655	1	26.3	77.7	29.61666667	61.33333333	9
3/23/2020	2800308	SE	Aracaju	0	7	1.06543	657013	72.7	26	-10.9162061	-37.0774655	1	26.3	77.7	27.42083333	65.25	10
3/24/2020	2800308	SE	Aracaju	5	12	1.82645	657013	72.7	26	-10.9162061	-37.0774655	1	26.3	77.7	27.19583333	64	11
3/25/2020	2800308	SE	Aracaju	1	13	1.97865	657013	72.7	26	-10.9162061	-37.0774655	1	26.3	77.7	26.98333333	66.54166667	12
3/26/2020	2800308	SE	Aracaju	0	13	1.97865	657013	72.7	26	-10.9162061	-37.0774655	1	26.3	77.7	25.14166667	75.5	13
3/27/2020	2800308	SE	Aracaju	0	13	1.97865	657013	72.7	26	-10.9162061	-37.0774655	1	26.3	77.7	27.83333333	69.58333333	14
3/28/2020	2800308	SE	Aracaju	0	13	1.97865	657013	72.7	26	-10.9162061	-37.0774655	1	26.3	77.7	27.95833333	63.75	15
3/29/2020	2800308	SE	Aracaju	0	13	1.97865	657013	72.7	26	-10.9162061	-37.0774655	1	26.3	77.7	25.61666667	73	16
3/30/2020	2800308	SE	Aracaju	2	15	2.28306	657013	72.7	26	-10.9162061	-37.0774655	1	26.3	77.7	26.975	67.75	17
3/31/2020	2800308	SE	Aracaju	1	16	2.43526	657013	72.7	26	-10.9162061	-37.0774655	1	26.3	77.7	27.24583333	67.625	18
04/01/2020	2800308	SE	Aracaju	3	19	2.89188	657013	72.7	26	-10.9162061	-37.0774655	1	26.3	77.7	28.43333333	59.25	19
04/02/2020	2800308	SE	Aracaju	1	20	3.04408	657013	72.7	26	-10.9162061	-37.0774655	1	26.3	77.7	28.09166667	59.58333333	20
04/03/2020	2800308	SE	Aracaju	3	23	3.50069	657013	72.7	26	-10.9162061	-37.0774655	1	26.3	77.7	28.52083333	59.125	21
04/04/2020	2800308	SE	Aracaju	4	27	4.10951	657013	72.7	26	-10.9162061	-37.0774655	1	26.3	77.7	28.73333333	64.91666667	22
04/05/2020	2800308	SE	Aracaju	0	27	4.10951	657013	72.7	26	-10.9162061	-37.0774655	1	26.3	77.7	29.2125	64.875	23
04/06/2020	2800308	SE	Aracaju	0	27	4.10951	657013	72.7	26	-10.9162061	-37.0774655	1	26.3	77.7	29.1	61.625	24
04/07/2020	2800308	SE	Aracaju	3	30	4.56612	657013	72.7	26	-10.9162061	-37.0774655	1	26.3	77.7	28.77916667	61.20833333	25
04/08/2020	2800308	SE	Aracaju	2	32	4.87053	657013	72.7	26	-10.9162061	-37.0774655	1	26.3	77.7	28.65833333	58.625	26
04/09/2020	2800308	SE	Aracaju	0	32	4.87053	657013	72.7	26	-10.9162061	-37.0774655	1	26.3	77.7	28.62083333	59.45833333	27
04/10/2020	2800308	SE	Aracaju	1	33	5.02273	657013	72.7	26	-10.9162061	-37.0774655	1	26.3	77.7	29.00416667	61.29166667	28
04/11/2020	2800308	SE	Aracaju	2	35	5.32714	657013	72.7	26	-10.9162061	-37.0774655	1	26.3	77.7	29	60.79166667	29
04/12/2020	2800308	SE	Aracaju	0	35	5.32714	657013	72.7	26	-10.9162061	-37.0774655	1	26.3	77.7	29.14583333	60	30
4/13/2020	2800308	SE	Aracaju	1	36	5.47934	657013	72.7	26	-10.9162061	-37.0774655	1	26.3	77.7	28.49583333	59.41666667	31
4/14/2020	2800308	SE	Aracaju	1	37	5.63155	657013	72.7	26	-10.9162061	-37.0774655	1	26.3	77.7	29.07083333	52.125	32
4/15/2020	2800308	SE	Aracaju	0	37	5.63155	657013	72.7	26	-10.9162061	-37.0774655	1	26.3	77.7	28.29583333	59.66666667	33
4/16/2020	2800308	SE	Aracaju	3	40	6.08816	657013	72.7	26	-10.9162061	-37.0774655	1	26.3	77.7	28.83333333	60.91666667	34
4/17/2020	2800308	SE	Aracaju	4	44	6.69698	657013	72.7	26	-10.9162061	-37.0774655	1	26.3	77.7	28.07083333	65.70833333	35
4/18/2020	2800308	SE	Aracaju	8	52	7.91461	657013	72.7	26	-10.9162061	-37.0774655	1	26.3	77.7	25.8625	73.75	36
4/19/2020	2800308	SE	Aracaju	7	59	8.98004	657013	72.7	26	-10.9162061	-37.0774655	1	26.3	77.7	26.025	74.95833333	37
4/20/2020	2800308	SE	Aracaju	1	60	9.13224	657013	72.7	26	-10.9162061	-37.0774655	1	26.3	77.7	27.01666667	69.20833333	38
4/21/2020	2800308	SE	Aracaju	14	74	11.2631	657013	72.7	26	-10.9162061	-37.0774655	1	26.3	77.7	27.34583333	63.125	39
4/22/2020	2800308	SE	Aracaju	0	74	11.2631	657013	72.7	26	-10.9162061	-37.0774655	1	26.3	77.7	27.26666667	61.41666667	40
4/23/2020	2800308	SE	Aracaju	12	86	13.08954	657013	72.7	26	-10.9162061	-37.0774655	1	26.3	77.7	25.11666667	79	41
4/24/2020	2800308	SE	Aracaju	9	95	14.45938	657013	72.7	26	-10.9162061	-37.0774655	1	26.3	77.7	26.6125	72.29166667	42
4/25/2020	2800308	SE	Aracaju	4	99	15.06819	657013	72.7	26	-10.9162061	-37.0774655	1	26.3	77.7	26.2	72.79166667	43
4/26/2020	2800308	SE	Aracaju	16	115	17.50346	657013	72.7	26	-10.9162061	-37.0774655	1	26.3	77.7	26.28333333	71.75	44
4/27/2020	2800308	SE	Aracaju	23	138	21.00415	657013	72.7	26	-10.9162061	-37.0774655	1	26.3	77.7	26.6875	72.66666667	45
4/28/2020	2800308	SE	Aracaju	51	189	28.76655	657013	72.7	26	-10.9162061	-37.0774655	1	26.3	77.7	26.35833333	69.625	46
4/29/2020	2800308	SE	Aracaju	0	189	28.76655	657013	72.7	26	-10.9162061	-37.0774655	1	26.3	77.7	27.15	66.66666667	47
4/30/2020	2800308	SE	Aracaju	108	297	45.20458	657013	72.7	26	-10.9162061	-37.0774655	1	26.3	77.7	26.25833333	69.95833333	48
05/01/2020	2800308	SE	Aracaju	42	339	51.59715	657013	72.7	26	-10.9162061	-37.0774655	1	26.3	77.7	26.15416667	73.54166667	49
05/02/2020	2800308	SE	Aracaju	47	386	58.75074	657013	72.7	26	-10.9162061	-37.0774655	1	26.3	77.7	26.19583333	74.41666667	50
05/03/2020	2800308	SE	Aracaju	81	467	71.07926	657013	72.7	26	-10.9162061	-37.0774655	1	26.3	77.7	27.05	70.54166667	51
05/04/2020	2800308	SE	Aracaju	36	503	76.55861	657013	72.7	26	-10.9162061	-37.0774655	1	26.3	77.7	28.05833333	61.375	52
05/05/2020	2800308	SE	Aracaju	96	599	91.17019	657013	72.7	26	-10.9162061	-37.0774655	1	26.3	77.7	28.0375	60.41666667	53
05/06/2020	2800308	SE	Aracaju	71	670	101.97667	657013	72.7	26	-10.9162061	-37.0774655	1	26.3	77.7	27.3875	66	54
05/07/2020	2800308	SE	Aracaju	162	832	126.63372	657013	72.7	26	-10.9162061	-37.0774655	1	26.3	77.7	25.675	75.91666667	55
05/08/2020	2800308	SE	Aracaju	178	1010	153.72603	657013	72.7	26	-10.9162061	-37.0774655	1	26.3	77.7	26.35416667	73.45833333	56
05/09/2020	2800308	SE	Aracaju	102	1112	169.25084	657013	72.7	26	-10.9162061	-37.0774655	1	26.3	77.7	24.7625	78.79166667	57
05/10/2020	2800308	SE	Aracaju	125	1237	188.27634	657013	72.7	26	-10.9162061	-37.0774655	1	26.3	77.7	24.82916667	76.08333333	58
05/11/2020	2800308	SE	Aracaju	15	1252	190.5594	657013	72.7	26	-10.9162061	-37.0774655	1	26.3	77.7	25.20416667	73.95833333	59
05/12/2020	2800308	SE	Aracaju	161	1413	215.06424	657013	72.7	26	-10.9162061	-37.0774655	1	26.3	77.7	25.02916667	78	60
5/13/2020	2800308	SE	Aracaju	151	1564	238.04704	657013	72.7	26	-10.9162061	-37.0774655	1	26.3	77.7	25.70833333	76.83333333	61
5/14/2020	2800308	SE	Aracaju	153	1717	261.33425	657013	72.7	26	-10.9162061	-37.0774655	1	26.3	77.7	26.35	73.33333333	62
5/15/2020	2800308	SE	Aracaju	145	1862	283.40383	657013	72.7	26	-10.9162061	-37.0774655	1	26.3	77.7	27.15416667	66.25	63
5/16/2020	2800308	SE	Aracaju	170	2032	309.27851	657013	72.7	26	-10.9162061	-37.0774655	1	26.3	77.7	27.1	63.79166667	64
5/17/2020	2800308	SE	Aracaju	76	2108	320.84601	657013	72.7	26	-10.9162061	-37.0774655	1	26.3	77.7	27.3125	61.95833333	65
5/18/2020	2800308	SE	Aracaju	137	2245	341.69796	657013	72.7	26	-10.9162061	-37.0774655	1	26.3	77.7	26.2625	68.08333333	66
5/19/2020	2800308	SE	Aracaju	228	2473	376.40047	657013	72.7	26	-10.9162061	-37.0774655	1	26.3	77.7	25.56666667	79.04166667	67
5/20/2020	2800308	SE	Aracaju	189	2662	405.16702	657013	72.7	26	-10.9162061	-37.0774655	1	26.3	77.7	25.38333333	77.95833333	68
5/21/2020	2800308	SE	Aracaju	181	2843	432.71594	657013	72.7	26	-10.9162061	-37.0774655	1	26.3	77.7	26.04166667	76.95833333	69
5/22/2020	2800308	SE	Aracaju	97	2940	447.47973	657013	72.7	26	-10.9162061	-37.0774655	1	26.3	77.7	26.50833333	73.95833333	70
5/23/2020	2800308	SE	Aracaju	126	3066	466.65743	657013	72.7	26	-10.9162061	-37.0774655	1	26.3	77.7	27.64166667	66.16666667	71
5/24/2020	2800308	SE	Aracaju	100	3166	481.87783	657013	72.7	26	-10.9162061	-37.0774655	1	26.3	77.7	27.275	66.54166667	72
5/25/2020	2800308	SE	Aracaju	73	3239	492.98872	657013	72.7	26	-10.9162061	-37.0774655	1	26.3	77.7	26.75416667	69.16666667	73
5/26/2020	2800308	SE	Aracaju	167	3406	518.40679	657013	72.7	26	-10.9162061	-37.0774655	1	26.3	77.7	27.21666667	72.20833333	74
5/27/2020	2800308	SE	Aracaju	86	3492	531.49633	657013	72.7	26	-10.9162061	-37.0774655	1	26.3	77.7	28.02083333	71.54166667	75
5/28/2020	2800308	SE	Aracaju	131	3623	551.43506	657013	72.7	26	-10.9162061	-37.0774655	1	26.3	77.7	26.39166667	74.04166667	76
5/29/2020	2800308	SE	Aracaju	161	3784	575.9399	657013	72.7	26	-10.9162061	-37.0774655	1	26.3	77.7	26.45833333	55.125	77
5/30/2020	2800308	SE	Aracaju	160	3944	600.29254	657013	72.7	26	-10.9162061	-37.0774655	1	26.3	77.7	25.30416667	62.5	78
5/31/2020	2800308	SE	Aracaju	117	4061	618.1004	657013	72.7	26	-10.9162061	-37.0774655	1	26.3	77.7	25.31666667	69.66666667	79
06/01/2020	2800308	SE	Aracaju	129	4190	637.73472	657013	72.7	26	-10.9162061	-37.0774655	1	26.3	77.7	24.90833333	77	80
06/02/2020	2800308	SE	Aracaju	210	4400	669.69756	657013	72.7	26	-10.9162061	-37.0774655	1	26.3	77.7	25.9375	73.5	81
06/03/2020	2800308	SE	Aracaju	182	4582	697.39868	657013	72.7	26	-10.9162061	-37.0774655	1	26.3	77.7	27.07083333	71.08333333	82
06/04/2020	2800308	SE	Aracaju	109	4691	713.98892	657013	72.7	26	-10.9162061	-37.0774655	1	26.3	77.7	26.35416667	72.91666667	83
06/05/2020	2800308	SE	Aracaju	249	4940	751.88771	657013	72.7	26	-10.9162061	-37.0774655	1	26.3	77.7	26.50833333	66.20833333	84
06/06/2020	2800308	SE	Aracaju	183	5123	779.74104	657013	72.7	26	-10.9162061	-37.0774655	1	26.3	77.7	26.32083333	67.33333333	85
06/07/2020	2800308	SE	Aracaju	173	5296	806.07233	657013	72.7	26	-10.9162061	-37.0774655	1	26.3	77.7	26.30416667	67.16666667	86
06/08/2020	2800308	SE	Aracaju	276	5572	848.08063	657013	72.7	26	-10.9162061	-37.0774655	1	26.3	77.7	25.6375	69.70833333	87
06/09/2020	2800308	SE	Aracaju	243	5815	885.0662	657013	72.7	26	-10.9162061	-37.0774655	1	26.3	77.7	25.0625	72.79166667	88
06/10/2020	2800308	SE	Aracaju	264	6079	925.24805	657013	72.7	26	-10.9162061	-37.0774655	1	26.3	77.7	25.77083333	73.41666667	89
06/11/2020	2800308	SE	Aracaju	243	6322	962.23362	657013	72.7	26	-10.9162061	-37.0774655	1	26.3	77.7	26.93333333	66.875	90
06/12/2020	2800308	SE	Aracaju	371	6693	1018.7013	657013	72.7	26	-10.9162061	-37.0774655	1	26.3	77.7	26.93333333	63.29166667	91
6/13/2020	2800308	SE	Aracaju	788	7481	1138.63805	657013	72.7	26	-10.9162061	-37.0774655	1	26.3	77.7	25.33333333	72.41666667	92
6/14/2020	2800308	SE	Aracaju	712	8193	1247.00729	657013	72.7	26	-10.9162061	-37.0774655	1	26.3	77.7	26.79166667	57.95833333	93
6/15/2020	2800308	SE	Aracaju	1194	9387	1428.73885	657013	72.7	26	-10.9162061	-37.0774655	1	26.3	77.7	25.58333333	64.125	94
6/16/2020	2800308	SE	Aracaju	462	9849	1499.0571	657013	72.7	26	-10.9162061	-37.0774655	1	26.3	77.7	25.80833333	65.08333333	95
6/17/2020	2800308	SE	Aracaju	245	10094	1536.34707	657013	72.7	26	-10.9162061	-37.0774655	1	26.3	77.7	26.19583333	62.79166667	96
6/18/2020	2800308	SE	Aracaju	329	10423	1586.42219	657013	72.7	26	-10.9162061	-37.0774655	1	26.3	77.7	25.33333333	67.58333333	97
6/19/2020	2800308	SE	Aracaju	276	10699	1628.43049	657013	72.7	26	-10.9162061	-37.0774655	1	26.3	77.7	26.60833333	60	98
6/20/2020	2800308	SE	Aracaju	293	10992	1673.02626	657013	72.7	26	-10.9162061	-37.0774655	1	26.3	77.7	26.69166667	60.45833333	99
6/21/2020	2800308	SE	Aracaju	278	11270	1715.33897	657013	72.7	26	-10.9162061	-37.0774655	1	26.3	77.7	25.66666667	64.625	100
6/22/2020	2800308	SE	Aracaju	206	11476	1746.69299	657013	72.7	26	-10.9162061	-37.0774655	1	26.3	77.7	24.20416667	74.20833333	101
6/23/2020	2800308	SE	Aracaju	306	11782	1793.26741	657013	72.7	26	-10.9162061	-37.0774655	1	26.3	77.7	24.60833333	74.29166667	102
6/24/2020	2800308	SE	Aracaju	180	11962	1820.66413	657013	72.7	26	-10.9162061	-37.0774655	1	26.3	77.7	23.80833333	72.41666667	103
6/25/2020	2800308	SE	Aracaju	400	12362	1881.54572	657013	72.7	26	-10.9162061	-37.0774655	1	26.3	77.7	25.025	68.83333333	104
6/26/2020	2800308	SE	Aracaju	487	12849	1955.66907	657013	72.7	26	-10.9162061	-37.0774655	1	26.3	77.7	24.60833333	67.79166667	105
6/27/2020	2800308	SE	Aracaju	766	13615	2072.25732	657013	72.7	26	-10.9162061	-37.0774655	1	26.3	77.7	24.80416667	68.375	106
6/28/2020	2800308	SE	Aracaju	636	14251	2169.05906	657013	72.7	26	-10.9162061	-37.0774655	1	26.3	77.7	25.35	65.29166667	107
6/29/2020	2800308	SE	Aracaju	235	14486	2204.827	657013	72.7	26	-10.9162061	-37.0774655	1	26.3	77.7	25.30833333	62	108
6/30/2020	2800308	SE	Aracaju	0	14486	2204.827	657013	72.7	26	-10.9162061	-37.0774655	1	26.3	77.7	24.50833333	68.83333333	109
07/01/2020	2800308	SE	Aracaju	631	15117	2300.86771	657013	72.7	26	-10.9162061	-37.0774655	1	26.3	77.7	24.775	58.70833333	110
07/02/2020	2800308	SE	Aracaju	0	15117	2300.86771	657013	72.7	26	-10.9162061	-37.0774655	1	26.3	77.7	24.79166667	65.54166667	111
3/18/2020	1501402	PA	Belem	1	1	0.06699	1492745	83.8	25.9	-1.45056	-48.4682453	1	26.5	84.9			1
3/19/2020	1501402	PA	Belem	0	1	0.06699	1492745	83.8	25.9	-1.45056	-48.4682453	1	26.5	84.9			2
3/20/2020	1501402	PA	Belem	1	2	0.13398	1492745	83.8	25.9	-1.45056	-48.4682453	1	26.5	84.9			3
3/21/2020	1501402	PA	Belem	0	2	0.13398	1492745	83.8	25.9	-1.45056	-48.4682453	1	26.5	84.9			4
3/22/2020	1501402	PA	Belem	2	4	0.26796	1492745	83.8	25.9	-1.45056	-48.4682453	1	26.5	84.9			5
3/23/2020	1501402	PA	Belem	0	4	0.26796	1492745	83.8	25.9	-1.45056	-48.4682453	1	26.5	84.9			6
3/24/2020	1501402	PA	Belem	0	4	0.26796	1492745	83.8	25.9	-1.45056	-48.4682453	1	26.5	84.9			7
3/25/2020	1501402	PA	Belem	0	4	0.26796	1492745	83.8	25.9	-1.45056	-48.4682453	1	26.5	84.9			8
3/26/2020	1501402	PA	Belem	2	6	0.40194	1492745	83.8	25.9	-1.45056	-48.4682453	1	26.5	84.9	26.99583333	83.625	9
3/27/2020	1501402	PA	Belem	3	9	0.60292	1492745	83.8	25.9	-1.45056	-48.4682453	1	26.5	84.9	26.60416667	83.70833333	10
3/28/2020	1501402	PA	Belem	1	10	0.66991	1492745	83.8	25.9	-1.45056	-48.4682453	1	26.5	84.9	26.725	84	11
3/29/2020	1501402	PA	Belem	2	12	0.80389	1492745	83.8	25.9	-1.45056	-48.4682453	1	26.5	84.9	27.00833333	86.45833333	12
3/30/2020	1501402	PA	Belem	5	17	1.13884	1492745	83.8	25.9	-1.45056	-48.4682453	1	26.5	84.9	26.62916667	86.33333333	13
3/31/2020	1501402	PA	Belem	4	21	1.4068	1492745	83.8	25.9	-1.45056	-48.4682453	1	26.5	84.9			14
04/01/2020	1501402	PA	Belem	4	25	1.67477	1492745	83.8	25.9	-1.45056	-48.4682453	1	26.5	84.9	26.075	87.58333333	15
04/02/2020	1501402	PA	Belem	3	28	1.87574	1492745	83.8	25.9	-1.45056	-48.4682453	1	26.5	84.9	27.025	84.125	16
04/03/2020	1501402	PA	Belem	14	42	2.81361	1492745	83.8	25.9	-1.45056	-48.4682453	1	26.5	84.9	27.02916667	85.375	17
04/04/2020	1501402	PA	Belem	3	45	3.01458	1492745	83.8	25.9	-1.45056	-48.4682453	1	26.5	84.9	26.55833333	86.875	18
04/05/2020	1501402	PA	Belem	4	49	3.28254	1492745	83.8	25.9	-1.45056	-48.4682453	1	26.5	84.9	27.02083333	85.04166667	19
04/06/2020	1501402	PA	Belem	26	75	5.0243	1492745	83.8	25.9	-1.45056	-48.4682453	1	26.5	84.9	26.7	87.33333333	20
04/07/2020	1501402	PA	Belem	25	100	6.69907	1492745	83.8	25.9	-1.45056	-48.4682453	1	26.5	84.9	26.8	86.79166667	21
04/08/2020	1501402	PA	Belem	11	111	7.43597	1492745	83.8	25.9	-1.45056	-48.4682453	1	26.5	84.9	26.35416667	89.29166667	22
04/09/2020	1501402	PA	Belem	3	114	7.63694	1492745	83.8	25.9	-1.45056	-48.4682453	1	26.5	84.9	26.725	83.79166667	23
04/10/2020	1501402	PA	Belem	33	147	9.84763	1492745	83.8	25.9	-1.45056	-48.4682453	1	26.5	84.9	26.34583333	87.54166667	24
04/11/2020	1501402	PA	Belem	14	161	10.7855	1492745	83.8	25.9	-1.45056	-48.4682453	1	26.5	84.9	26.6	84.5	25
04/12/2020	1501402	PA	Belem	19	180	12.05832	1492745	83.8	25.9	-1.45056	-48.4682453	1	26.5	84.9	26.02083333	88.5	26
4/13/2020	1501402	PA	Belem	38	218	14.60397	1492745	83.8	25.9	-1.45056	-48.4682453	1	26.5	84.9	26.91666667	80.41666667	27
4/14/2020	1501402	PA	Belem	54	272	18.22146	1492745	83.8	25.9	-1.45056	-48.4682453	1	26.5	84.9	24.41666667	90.875	28
4/15/2020	1501402	PA	Belem	56	328	21.97294	1492745	83.8	25.9	-1.45056	-48.4682453	1	26.5	84.9	25.3	87.58333333	29
4/16/2020	1501402	PA	Belem	61	389	26.05937	1492745	83.8	25.9	-1.45056	-48.4682453	1	26.5	84.9	27.01666667	82.125	30
4/17/2020	1501402	PA	Belem	46	435	29.14095	1492745	83.8	25.9	-1.45056	-48.4682453	1	26.5	84.9	25.09166667	90.08333333	31
4/18/2020	1501402	PA	Belem	11	446	29.87784	1492745	83.8	25.9	-1.45056	-48.4682453	1	26.5	84.9	26.2	85.66666667	32
4/19/2020	1501402	PA	Belem	21	467	31.28465	1492745	83.8	25.9	-1.45056	-48.4682453	1	26.5	84.9	26.85	84.41666667	33
4/20/2020	1501402	PA	Belem	143	610	40.86431	1492745	83.8	25.9	-1.45056	-48.4682453	1	26.5	84.9	26.83333333	81.58333333	34
4/21/2020	1501402	PA	Belem	64	674	45.15172	1492745	83.8	25.9	-1.45056	-48.4682453	1	26.5	84.9	27.25416667	78.75	35
4/22/2020	1501402	PA	Belem	102	776	51.98477	1492745	83.8	25.9	-1.45056	-48.4682453	1	26.5	84.9	26.92083333	80.79166667	36
4/23/2020	1501402	PA	Belem	28	804	53.86051	1492745	83.8	25.9	-1.45056	-48.4682453	1	26.5	84.9	27.15	80.66666667	37
4/24/2020	1501402	PA	Belem	177	981	65.71786	1492745	83.8	25.9	-1.45056	-48.4682453	1	26.5	84.9	26.975	81.83333333	38
4/25/2020	1501402	PA	Belem	114	1095	73.35479	1492745	83.8	25.9	-1.45056	-48.4682453	1	26.5	84.9	26.69166667	82.70833333	39
4/26/2020	1501402	PA	Belem	148	1243	83.26941	1492745	83.8	25.9	-1.45056	-48.4682453	1	26.5	84.9	26.82916667	83.625	40
4/27/2020	1501402	PA	Belem	58	1301	87.15487	1492745	83.8	25.9	-1.45056	-48.4682453	1	26.5	84.9	26.42083333	83.875	41
4/28/2020	1501402	PA	Belem	43	1344	90.03547	1492745	83.8	25.9	-1.45056	-48.4682453	1	26.5	84.9	26.65416667	82.79166667	42
4/29/2020	1501402	PA	Belem	143	1487	99.61514	1492745	83.8	25.9	-1.45056	-48.4682453	1	26.5	84.9	26.22916667	86.95833333	43
4/30/2020	1501402	PA	Belem	171	1658	111.07054	1492745	83.8	25.9	-1.45056	-48.4682453	1	26.5	84.9	25.95833333	87.91666667	44
05/01/2020	1501402	PA	Belem	134	1792	120.0473	1492745	83.8	25.9	-1.45056	-48.4682453	1	26.5	84.9	25.925	86.95833333	45
05/02/2020	1501402	PA	Belem	188	1980	132.64154	1492745	83.8	25.9	-1.45056	-48.4682453	1	26.5	84.9	27.19583333	81.29166667	46
05/03/2020	1501402	PA	Belem	42	2022	135.45515	1492745	83.8	25.9	-1.45056	-48.4682453	1	26.5	84.9	26.63333333	85.41666667	47
05/04/2020	1501402	PA	Belem	170	2192	146.84357	1492745	83.8	25.9	-1.45056	-48.4682453	1	26.5	84.9	26.74583333	85.75	48
05/05/2020	1501402	PA	Belem	241	2433	162.98832	1492745	83.8	25.9	-1.45056	-48.4682453	1	26.5	84.9	26.42916667	86.83333333	49
05/06/2020	1501402	PA	Belem	465	2898	194.13899	1492745	83.8	25.9	-1.45056	-48.4682453	1	26.5	84.9	27.08333333	82.41666667	50
05/07/2020	1501402	PA	Belem	176	3074	205.92934	1492745	83.8	25.9	-1.45056	-48.4682453	1	26.5	84.9	26.75833333	85.16666667	51
05/08/2020	1501402	PA	Belem	208	3282	219.86341	1492745	83.8	25.9	-1.45056	-48.4682453	1	26.5	84.9	27.52083333	82.95833333	52
05/09/2020	1501402	PA	Belem	159	3441	230.51492	1492745	83.8	25.9	-1.45056	-48.4682453	1	26.5	84.9	26.95833333	84.875	53
05/10/2020	1501402	PA	Belem	71	3512	235.27126	1492745	83.8	25.9	-1.45056	-48.4682453	1	26.5	84.9	26.98333333	82.95833333	54
05/11/2020	1501402	PA	Belem	233	3745	250.88009	1492745	83.8	25.9	-1.45056	-48.4682453	1	26.5	84.9	25.76666667	88.20833333	55
05/12/2020	1501402	PA	Belem	393	4138	277.20743	1492745	83.8	25.9	-1.45056	-48.4682453	1	26.5	84.9	26.6875	81.95833333	56
5/13/2020	1501402	PA	Belem	474	4612	308.96101	1492745	83.8	25.9	-1.45056	-48.4682453	1	26.5	84.9	27.75	79.95833333	57
5/14/2020	1501402	PA	Belem	443	5055	338.63788	1492745	83.8	25.9	-1.45056	-48.4682453	1	26.5	84.9	28.18333333	79.70833333	58
5/15/2020	1501402	PA	Belem	536	5591	374.54488	1492745	83.8	25.9	-1.45056	-48.4682453	1	26.5	84.9	26.98333333	79.91666667	59
5/16/2020	1501402	PA	Belem	252	5843	391.42653	1492745	83.8	25.9	-1.45056	-48.4682453	1	26.5	84.9	25.92083333	87	60
5/17/2020	1501402	PA	Belem	335	6178	413.86841	1492745	83.8	25.9	-1.45056	-48.4682453	1	26.5	84.9	26.875	82.875	61
5/18/2020	1501402	PA	Belem	429	6607	442.60741	1492745	83.8	25.9	-1.45056	-48.4682453	1	26.5	84.9	27.89583333	78.91666667	62
5/19/2020	1501402	PA	Belem	0	6607	442.60741	1492745	83.8	25.9	-1.45056	-48.4682453	1	26.5	84.9	27.17916667	81.29166667	63
5/20/2020	1501402	PA	Belem	878	7485	501.42523	1492745	83.8	25.9	-1.45056	-48.4682453	1	26.5	84.9	26.94583333	83.70833333	64
5/21/2020	1501402	PA	Belem	469	7954	532.84385	1492745	83.8	25.9	-1.45056	-48.4682453	1	26.5	84.9	26.12083333	85.25	65
5/22/2020	1501402	PA	Belem	673	8627	577.92858	1492745	83.8	25.9	-1.45056	-48.4682453	1	26.5	84.9	25.94166667	87.20833333	66
5/23/2020	1501402	PA	Belem	600	9227	618.12299	1492745	83.8	25.9	-1.45056	-48.4682453	1	26.5	84.9	26.35	86.41666667	67
5/24/2020	1501402	PA	Belem	110	9337	625.49196	1492745	83.8	25.9	-1.45056	-48.4682453	1	26.5	84.9	26.8125	84.375	68
5/25/2020	1501402	PA	Belem	530	9867	660.99702	1492745	83.8	25.9	-1.45056	-48.4682453	1	26.5	84.9	27.65416667	79.04166667	69
5/26/2020	1501402	PA	Belem	366	10233	685.51561	1492745	83.8	25.9	-1.45056	-48.4682453	1	26.5	84.9	27.2375	79.54166667	70
5/27/2020	1501402	PA	Belem	381	10614	711.03906	1492745	83.8	25.9	-1.45056	-48.4682453	1	26.5	84.9	27.4625	78.29166667	71
5/28/2020	1501402	PA	Belem	681	11295	756.65971	1492745	83.8	25.9	-1.45056	-48.4682453	1	26.5	84.9	28.15	74.79166667	72
5/29/2020	1501402	PA	Belem	214	11509	770.99572	1492745	83.8	25.9	-1.45056	-48.4682453	1	26.5	84.9	27.3125	79.125	73
5/30/2020	1501402	PA	Belem	78	11587	776.22099	1492745	83.8	25.9	-1.45056	-48.4682453	1	26.5	84.9	25.5	87.125	74
5/31/2020	1501402	PA	Belem	4	11591	776.48895	1492745	83.8	25.9	-1.45056	-48.4682453	1	26.5	84.9	26	86.29166667	75
06/01/2020	1501402	PA	Belem	294	11885	796.18421	1492745	83.8	25.9	-1.45056	-48.4682453	1	26.5	84.9	25.84166667	86.45833333	76
06/02/2020	1501402	PA	Belem	803	12688	849.97773	1492745	83.8	25.9	-1.45056	-48.4682453	1	26.5	84.9	26.475	84.54166667	77
06/03/2020	1501402	PA	Belem	344	13032	873.02252	1492745	83.8	25.9	-1.45056	-48.4682453	1	26.5	84.9	27.56666667	77.66666667	78
06/04/2020	1501402	PA	Belem	307	13339	893.58866	1492745	83.8	25.9	-1.45056	-48.4682453	1	26.5	84.9	26.46666667	84.29166667	79
06/05/2020	1501402	PA	Belem	701	14040	940.54912	1492745	83.8	25.9	-1.45056	-48.4682453	1	26.5	84.9	26.59583333	83.79166667	80
06/06/2020	1501402	PA	Belem	0	14040	940.54912	1492745	83.8	25.9	-1.45056	-48.4682453	1	26.5	84.9	27.32083333	79.375	81
06/07/2020	1501402	PA	Belem	51	14091	943.96565	1492745	83.8	25.9	-1.45056	-48.4682453	1	26.5	84.9	27.95833333	76.66666667	82
06/08/2020	1501402	PA	Belem	415	14506	971.76678	1492745	83.8	25.9	-1.45056	-48.4682453	1	26.5	84.9	27.90416667	78.16666667	83
06/09/2020	1501402	PA	Belem	374	14880	996.82129	1492745	83.8	25.9	-1.45056	-48.4682453	1	26.5	84.9	26.65416667	82.16666667	84
06/10/2020	1501402	PA	Belem	371	15251	1021.67483	1492745	83.8	25.9	-1.45056	-48.4682453	1	26.5	84.9	26.6125	81.79166667	85
06/11/2020	1501402	PA	Belem	62	15313	1025.82826	1492745	83.8	25.9	-1.45056	-48.4682453	1	26.5	84.9	26.76666667	81.70833333	86
06/12/2020	1501402	PA	Belem	211	15524	1039.96329	1492745	83.8	25.9	-1.45056	-48.4682453	1	26.5	84.9	25.72083333	86.95833333	87
6/13/2020	1501402	PA	Belem	509	16033	1074.06154	1492745	83.8	25.9	-1.45056	-48.4682453	1	26.5	84.9	26.43333333	84.45833333	88
6/14/2020	1501402	PA	Belem	22	16055	1075.53534	1492745	83.8	25.9	-1.45056	-48.4682453	1	26.5	84.9	27.38333333	78.04166667	89
6/15/2020	1501402	PA	Belem	200	16255	1088.93347	1492745	83.8	25.9	-1.45056	-48.4682453	1	26.5	84.9	26.975	80.16666667	90
6/16/2020	1501402	PA	Belem	222	16477	1103.80541	1492745	83.8	25.9	-1.45056	-48.4682453	1	26.5	84.9	27.6	78.33333333	91
6/17/2020	1501402	PA	Belem	224	16701	1118.81132	1492745	83.8	25.9	-1.45056	-48.4682453	1	26.5	84.9	27.725	76.875	92
6/18/2020	1501402	PA	Belem	381	17082	1144.33477	1492745	83.8	25.9	-1.45056	-48.4682453	1	26.5	84.9	26.9375	79.33333333	93
6/19/2020	1501402	PA	Belem	257	17339	1161.55137	1492745	83.8	25.9	-1.45056	-48.4682453	1	26.5	84.9	26.275	82.08333333	94
6/20/2020	1501402	PA	Belem	160	17499	1172.26988	1492745	83.8	25.9	-1.45056	-48.4682453	1	26.5	84.9	27.10416667	80.66666667	95
6/21/2020	1501402	PA	Belem	82	17581	1177.76311	1492745	83.8	25.9	-1.45056	-48.4682453	1	26.5	84.9	27.3	79.04166667	96
6/22/2020	1501402	PA	Belem	253	17834	1194.71176	1492745	83.8	25.9	-1.45056	-48.4682453	1	26.5	84.9	28.17916667	72.875	97
6/23/2020	1501402	PA	Belem	276	18110	1213.20118	1492745	83.8	25.9	-1.45056	-48.4682453	1	26.5	84.9	28.55833333	70.54166667	98
6/24/2020	1501402	PA	Belem	277	18387	1231.7576	1492745	83.8	25.9	-1.45056	-48.4682453	1	26.5	84.9	27.125	80.16666667	99
6/25/2020	1501402	PA	Belem	232	18619	1247.29944	1492745	83.8	25.9	-1.45056	-48.4682453	1	26.5	84.9	27.4	79.04166667	100
6/26/2020	1501402	PA	Belem	132	18751	1256.14221	1492745	83.8	25.9	-1.45056	-48.4682453	1	26.5	84.9	28.46666667	72.66666667	101
6/27/2020	1501402	PA	Belem	157	18908	1266.65974	1492745	83.8	25.9	-1.45056	-48.4682453	1	26.5	84.9	26.17916667	83.125	102
6/28/2020	1501402	PA	Belem	225	19133	1281.73265	1492745	83.8	25.9	-1.45056	-48.4682453	1	26.5	84.9	26.57916667	83.04166667	103
6/29/2020	1501402	PA	Belem	231	19364	1297.20749	1492745	83.8	25.9	-1.45056	-48.4682453	1	26.5	84.9	27.1625	79.29166667	104
6/30/2020	1501402	PA	Belem	134	19498	1306.18424	1492745	83.8	25.9	-1.45056	-48.4682453	1	26.5	84.9	26.3875	81.20833333	105
07/01/2020	1501402	PA	Belem	123	19621	1314.4241	1492745	83.8	25.9	-1.45056	-48.4682453	1	26.5	84.9	27.66666667	77.91666667	106
07/02/2020	1501402	PA	Belem	346	19967	1337.60287	1492745	83.8	25.9	-1.45056	-48.4682453	1	26.5	84.9	28.47083333	75.08333333	107
3/16/2020	3106200	MG	Belo Horizonte	1	1	0.03981	2512070	61.2	21.1	-19.9227318	-43.9450948	0	21.8	67.2	24.20833333	62.41666667	1
3/17/2020	3106200	MG	Belo Horizonte	4	5	0.19904	2512070	61.2	21.1	-19.9227318	-43.9450948	0	21.8	67.2	23.21666667	70.16666667	2
3/18/2020	3106200	MG	Belo Horizonte	5	10	0.39808	2512070	61.2	21.1	-19.9227318	-43.9450948	0	21.8	67.2	22.79583333	76.125	3
3/19/2020	3106200	MG	Belo Horizonte	8	18	0.71654	2512070	61.2	21.1	-19.9227318	-43.9450948	0	21.8	67.2	24	73.04166667	4
3/20/2020	3106200	MG	Belo Horizonte	2	20	0.79616	2512070	61.2	21.1	-19.9227318	-43.9450948	0	21.8	67.2	22.55833333	85.08333333	5
3/21/2020	3106200	MG	Belo Horizonte	10	30	1.19423	2512070	61.2	21.1	-19.9227318	-43.9450948	0	21.8	67.2	21.69166667	86.625	6
3/22/2020	3106200	MG	Belo Horizonte	0	30	1.19423	2512070	61.2	21.1	-19.9227318	-43.9450948	0	21.8	67.2	20.975	84.83333333	7
3/23/2020	3106200	MG	Belo Horizonte	30	60	2.38847	2512070	61.2	21.1	-19.9227318	-43.9450948	0	21.8	67.2	20.99166667	73.41666667	8
3/24/2020	3106200	MG	Belo Horizonte	27	87	3.46328	2512070	61.2	21.1	-19.9227318	-43.9450948	0	21.8	67.2	20.23333333	67.875	9
3/25/2020	3106200	MG	Belo Horizonte	3	90	3.5827	2512070	61.2	21.1	-19.9227318	-43.9450948	0	21.8	67.2	20.50833333	66.375	10
3/26/2020	3106200	MG	Belo Horizonte	6	96	3.82155	2512070	61.2	21.1	-19.9227318	-43.9450948	0	21.8	67.2	20.87916667	70.25	11
3/27/2020	3106200	MG	Belo Horizonte	22	118	4.69732	2512070	61.2	21.1	-19.9227318	-43.9450948	0	21.8	67.2	20.94166667	72.16666667	12
3/28/2020	3106200	MG	Belo Horizonte	11	129	5.13521	2512070	61.2	21.1	-19.9227318	-43.9450948	0	21.8	67.2	22.29166667	66.33333333	13
3/29/2020	3106200	MG	Belo Horizonte	14	143	5.69252	2512070	61.2	21.1	-19.9227318	-43.9450948	0	21.8	67.2	23.74583333	67.5	14
3/30/2020	3106200	MG	Belo Horizonte	20	163	6.48867	2512070	61.2	21.1	-19.9227318	-43.9450948	0	21.8	67.2	24.75416667	62.625	15
3/31/2020	3106200	MG	Belo Horizonte	0	163	6.48867	2512070	61.2	21.1	-19.9227318	-43.9450948	0	21.8	67.2	24.55833333	63.45833333	16
04/01/2020	3106200	MG	Belo Horizonte	25	188	7.48387	2512070	61.2	21.1	-19.9227318	-43.9450948	0	21.8	67.2	23.3875	73.79166667	17
04/02/2020	3106200	MG	Belo Horizonte	22	210	8.35964	2512070	61.2	21.1	-19.9227318	-43.9450948	0	21.8	67.2	22.79166667	81.04166667	18
04/03/2020	3106200	MG	Belo Horizonte	15	225	8.95676	2512070	61.2	21.1	-19.9227318	-43.9450948	0	21.8	67.2	23.00833333	83.125	19
04/04/2020	3106200	MG	Belo Horizonte	12	237	9.43445	2512070	61.2	21.1	-19.9227318	-43.9450948	0	21.8	67.2	23.17083333	80	20
04/05/2020	3106200	MG	Belo Horizonte	25	262	10.42965	2512070	61.2	21.1	-19.9227318	-43.9450948	0	21.8	67.2	24.35	73.79166667	21
04/06/2020	3106200	MG	Belo Horizonte	2	264	10.50926	2512070	61.2	21.1	-19.9227318	-43.9450948	0	21.8	67.2	23.84166667	73.91666667	22
04/07/2020	3106200	MG	Belo Horizonte	11	275	10.94715	2512070	61.2	21.1	-19.9227318	-43.9450948	0	21.8	67.2	23.76666667	78.66666667	23
04/08/2020	3106200	MG	Belo Horizonte	24	299	11.90253	2512070	61.2	21.1	-19.9227318	-43.9450948	0	21.8	67.2	23.27916667	76.41666667	24
04/09/2020	3106200	MG	Belo Horizonte	11	310	12.34042	2512070	61.2	21.1	-19.9227318	-43.9450948	0	21.8	67.2	21.50416667	80.58333333	25
04/10/2020	3106200	MG	Belo Horizonte	20	330	13.13658	2512070	61.2	21.1	-19.9227318	-43.9450948	0	21.8	67.2	22.49166667	75.5	26
04/11/2020	3106200	MG	Belo Horizonte	8	338	13.45504	2512070	61.2	21.1	-19.9227318	-43.9450948	0	21.8	67.2	23.09166667	75.08333333	27
04/12/2020	3106200	MG	Belo Horizonte	17	355	14.13177	2512070	61.2	21.1	-19.9227318	-43.9450948	0	21.8	67.2	22.3375	78.375	28
4/13/2020	3106200	MG	Belo Horizonte	2	357	14.21139	2512070	61.2	21.1	-19.9227318	-43.9450948	0	21.8	67.2	21.0875	74.29166667	29
4/14/2020	3106200	MG	Belo Horizonte	16	373	14.84831	2512070	61.2	21.1	-19.9227318	-43.9450948	0	21.8	67.2	21.47916667	71.54166667	30
4/15/2020	3106200	MG	Belo Horizonte	7	380	15.12697	2512070	61.2	21.1	-19.9227318	-43.9450948	0	21.8	67.2	21.1125	79.16666667	31
4/16/2020	3106200	MG	Belo Horizonte	10	390	15.52505	2512070	61.2	21.1	-19.9227318	-43.9450948	0	21.8	67.2	20.24583333	86.70833333	32
4/17/2020	3106200	MG	Belo Horizonte	16	406	16.16197	2512070	61.2	21.1	-19.9227318	-43.9450948	0	21.8	67.2	21.69166667	79	33
4/18/2020	3106200	MG	Belo Horizonte	14	420	16.71928	2512070	61.2	21.1	-19.9227318	-43.9450948	0	21.8	67.2	21.54166667	73.875	34
4/19/2020	3106200	MG	Belo Horizonte	28	448	17.8339	2512070	61.2	21.1	-19.9227318	-43.9450948	0	21.8	67.2	19.91666667	73.5	35
4/20/2020	3106200	MG	Belo Horizonte	12	460	18.31159	2512070	61.2	21.1	-19.9227318	-43.9450948	0	21.8	67.2	20.1625	72.04166667	36
4/21/2020	3106200	MG	Belo Horizonte	7	467	18.59025	2512070	61.2	21.1	-19.9227318	-43.9450948	0	21.8	67.2	20.6	68.70833333	37
4/22/2020	3106200	MG	Belo Horizonte	20	487	19.3864	2512070	61.2	21.1	-19.9227318	-43.9450948	0	21.8	67.2	20.82916667	67.75	38
4/23/2020	3106200	MG	Belo Horizonte	4	491	19.54563	2512070	61.2	21.1	-19.9227318	-43.9450948	0	21.8	67.2	21.83333333	68.91666667	39
4/24/2020	3106200	MG	Belo Horizonte	28	519	20.66025	2512070	61.2	21.1	-19.9227318	-43.9450948	0	21.8	67.2	21.3625	71.125	40
4/25/2020	3106200	MG	Belo Horizonte	9	528	21.01852	2512070	61.2	21.1	-19.9227318	-43.9450948	0	21.8	67.2	20.8	64.875	41
4/26/2020	3106200	MG	Belo Horizonte	16	544	21.65545	2512070	61.2	21.1	-19.9227318	-43.9450948	0	21.8	67.2	21.575	66.04166667	42
4/27/2020	3106200	MG	Belo Horizonte	15	559	22.25256	2512070	61.2	21.1	-19.9227318	-43.9450948	0	21.8	67.2	19.875	69.375	43
4/28/2020	3106200	MG	Belo Horizonte	10	569	22.65064	2512070	61.2	21.1	-19.9227318	-43.9450948	0	21.8	67.2	19.19583333	60.95833333	44
4/29/2020	3106200	MG	Belo Horizonte	8	577	22.96911	2512070	61.2	21.1	-19.9227318	-43.9450948	0	21.8	67.2	19.7375	59.70833333	45
4/30/2020	3106200	MG	Belo Horizonte	16	593	23.60603	2512070	61.2	21.1	-19.9227318	-43.9450948	0	21.8	67.2	19.93333333	63.33333333	46
05/01/2020	3106200	MG	Belo Horizonte	17	610	24.28276	2512070	61.2	21.1	-19.9227318	-43.9450948	0	21.8	67.2	19.875	64.08333333	47
05/02/2020	3106200	MG	Belo Horizonte	16	626	24.91969	2512070	61.2	21.1	-19.9227318	-43.9450948	0	21.8	67.2	20.80833333	60.20833333	48
05/03/2020	3106200	MG	Belo Horizonte	20	646	25.71584	2512070	61.2	21.1	-19.9227318	-43.9450948	0	21.8	67.2	20.65833333	63.08333333	49
05/04/2020	3106200	MG	Belo Horizonte	199	845	33.6376	2512070	61.2	21.1	-19.9227318	-43.9450948	0	21.8	67.2	19.91666667	66	50
05/05/2020	3106200	MG	Belo Horizonte	6	851	33.87644	2512070	61.2	21.1	-19.9227318	-43.9450948	0	21.8	67.2	20.4625	71.33333333	51
05/06/2020	3106200	MG	Belo Horizonte	6	857	34.11529	2512070	61.2	21.1	-19.9227318	-43.9450948	0	21.8	67.2	21.41666667	67.33333333	52
05/07/2020	3106200	MG	Belo Horizonte	58	915	36.42414	2512070	61.2	21.1	-19.9227318	-43.9450948	0	21.8	67.2	19.39583333	83.08333333	53
05/08/2020	3106200	MG	Belo Horizonte	11	926	36.86203	2512070	61.2	21.1	-19.9227318	-43.9450948	0	21.8	67.2	18.08333333	67.25	54
05/09/2020	3106200	MG	Belo Horizonte	34	960	38.2155	2512070	61.2	21.1	-19.9227318	-43.9450948	0	21.8	67.2	16.49166667	69.375	55
05/10/2020	3106200	MG	Belo Horizonte	13	973	38.733	2512070	61.2	21.1	-19.9227318	-43.9450948	0	21.8	67.2	16.69166667	65.375	56
05/11/2020	3106200	MG	Belo Horizonte	6	979	38.97184	2512070	61.2	21.1	-19.9227318	-43.9450948	0	21.8	67.2	17.5375	60.79166667	57
05/12/2020	3106200	MG	Belo Horizonte	13	992	39.48935	2512070	61.2	21.1	-19.9227318	-43.9450948	0	21.8	67.2	18.95416667	64.95833333	58
5/13/2020	3106200	MG	Belo Horizonte	56	1048	41.71858	2512070	61.2	21.1	-19.9227318	-43.9450948	0	21.8	67.2	20.04583333	70.625	59
5/14/2020	3106200	MG	Belo Horizonte	20	1068	42.51474	2512070	61.2	21.1	-19.9227318	-43.9450948	0	21.8	67.2	19.8625	80.16666667	60
5/15/2020	3106200	MG	Belo Horizonte	20	1088	43.31089	2512070	61.2	21.1	-19.9227318	-43.9450948	0	21.8	67.2	19.89583333	84.125	61
5/16/2020	3106200	MG	Belo Horizonte	62	1150	45.77898	2512070	61.2	21.1	-19.9227318	-43.9450948	0	21.8	67.2	18.90416667	84.91666667	62
5/17/2020	3106200	MG	Belo Horizonte	10	1160	46.17706	2512070	61.2	21.1	-19.9227318	-43.9450948	0	21.8	67.2	19.87083333	73.75	63
5/18/2020	3106200	MG	Belo Horizonte	29	1189	47.33148	2512070	61.2	21.1	-19.9227318	-43.9450948	0	21.8	67.2	19.60833333	70.95833333	64
5/19/2020	3106200	MG	Belo Horizonte	60	1249	49.71995	2512070	61.2	21.1	-19.9227318	-43.9450948	0	21.8	67.2	19.1	70.20833333	65
5/20/2020	3106200	MG	Belo Horizonte	38	1287	51.23265	2512070	61.2	21.1	-19.9227318	-43.9450948	0	21.8	67.2	18.9625	69.83333333	66
5/21/2020	3106200	MG	Belo Horizonte	29	1316	52.38708	2512070	61.2	21.1	-19.9227318	-43.9450948	0	21.8	67.2	19.04583333	71.20833333	67
5/22/2020	3106200	MG	Belo Horizonte	35	1351	53.78035	2512070	61.2	21.1	-19.9227318	-43.9450948	0	21.8	67.2	19.625	70.79166667	68
5/23/2020	3106200	MG	Belo Horizonte	42	1393	55.45228	2512070	61.2	21.1	-19.9227318	-43.9450948	0	21.8	67.2	20.80833333	73.5	69
5/24/2020	3106200	MG	Belo Horizonte	41	1434	57.0844	2512070	61.2	21.1	-19.9227318	-43.9450948	0	21.8	67.2	19.59583333	85.54166667	70
5/25/2020	3106200	MG	Belo Horizonte	10	1444	57.48247	2512070	61.2	21.1	-19.9227318	-43.9450948	0	21.8	67.2	18.23333333	84.75	71
5/26/2020	3106200	MG	Belo Horizonte	90	1534	61.06518	2512070	61.2	21.1	-19.9227318	-43.9450948	0	21.8	67.2	16.75833333	68.83333333	72
5/27/2020	3106200	MG	Belo Horizonte	79	1613	64.20999	2512070	61.2	21.1	-19.9227318	-43.9450948	0	21.8	67.2	16.17916667	57.25	73
5/28/2020	3106200	MG	Belo Horizonte	61	1674	66.63827	2512070	61.2	21.1	-19.9227318	-43.9450948	0	21.8	67.2	16.2125	62.04166667	74
5/29/2020	3106200	MG	Belo Horizonte	92	1766	70.30059	2512070	61.2	21.1	-19.9227318	-43.9450948	0	21.8	67.2	16.09583333	64.5	75
5/30/2020	3106200	MG	Belo Horizonte	12	1778	70.77828	2512070	61.2	21.1	-19.9227318	-43.9450948	0	21.8	67.2	16.6625	67	76
5/31/2020	3106200	MG	Belo Horizonte	74	1852	73.72406	2512070	61.2	21.1	-19.9227318	-43.9450948	0	21.8	67.2	16.25	71.91666667	77
06/01/2020	3106200	MG	Belo Horizonte	30	1882	74.91829	2512070	61.2	21.1	-19.9227318	-43.9450948	0	21.8	67.2	17.14166667	68.70833333	78
06/02/2020	3106200	MG	Belo Horizonte	30	1912	76.11253	2512070	61.2	21.1	-19.9227318	-43.9450948	0	21.8	67.2	18.17083333	68.79166667	79
06/03/2020	3106200	MG	Belo Horizonte	117	2029	80.77004	2512070	61.2	21.1	-19.9227318	-43.9450948	0	21.8	67.2	19.92916667	66.08333333	80
06/04/2020	3106200	MG	Belo Horizonte	115	2144	85.34794	2512070	61.2	21.1	-19.9227318	-43.9450948	0	21.8	67.2	20.8	70.45833333	81
06/05/2020	3106200	MG	Belo Horizonte	161	2305	91.757	2512070	61.2	21.1	-19.9227318	-43.9450948	0	21.8	67.2	19.42916667	69.625	82
06/06/2020	3106200	MG	Belo Horizonte	103	2408	95.8572	2512070	61.2	21.1	-19.9227318	-43.9450948	0	21.8	67.2	19.76666667	69	83
06/07/2020	3106200	MG	Belo Horizonte	89	2497	99.4001	2512070	61.2	21.1	-19.9227318	-43.9450948	0	21.8	67.2	20.15	67.33333333	84
06/08/2020	3106200	MG	Belo Horizonte	17	2514	100.07683	2512070	61.2	21.1	-19.9227318	-43.9450948	0	21.8	67.2	20.98333333	68.95833333	85
06/09/2020	3106200	MG	Belo Horizonte	35	2549	101.4701	2512070	61.2	21.1	-19.9227318	-43.9450948	0	21.8	67.2	21.37916667	66.04166667	86
06/10/2020	3106200	MG	Belo Horizonte	283	2832	112.73571	2512070	61.2	21.1	-19.9227318	-43.9450948	0	21.8	67.2	20.88333333	60.875	87
06/11/2020	3106200	MG	Belo Horizonte	87	2919	116.19899	2512070	61.2	21.1	-19.9227318	-43.9450948	0	21.8	67.2	20.86666667	59.29166667	88
06/12/2020	3106200	MG	Belo Horizonte	175	3094	123.16536	2512070	61.2	21.1	-19.9227318	-43.9450948	0	21.8	67.2	21.30833333	64.08333333	89
6/13/2020	3106200	MG	Belo Horizonte	130	3224	128.34037	2512070	61.2	21.1	-19.9227318	-43.9450948	0	21.8	67.2	21.01666667	61.5	90
6/14/2020	3106200	MG	Belo Horizonte	201	3425	136.34174	2512070	61.2	21.1	-19.9227318	-43.9450948	0	21.8	67.2	20.30416667	62.29166667	91
6/15/2020	3106200	MG	Belo Horizonte	62	3487	138.80983	2512070	61.2	21.1	-19.9227318	-43.9450948	0	21.8	67.2	20.62916667	61.875	92
6/16/2020	3106200	MG	Belo Horizonte	1	3488	138.84963	2512070	61.2	21.1	-19.9227318	-43.9450948	0	21.8	67.2	18.8125	77.375	93
6/17/2020	3106200	MG	Belo Horizonte	143	3631	144.54215	2512070	61.2	21.1	-19.9227318	-43.9450948	0	21.8	67.2	17.14583333	73.29166667	94
6/18/2020	3106200	MG	Belo Horizonte	179	3810	151.66775	2512070	61.2	21.1	-19.9227318	-43.9450948	0	21.8	67.2	17.1875	68.83333333	95
6/19/2020	3106200	MG	Belo Horizonte	69	3879	154.41449	2512070	61.2	21.1	-19.9227318	-43.9450948	0	21.8	67.2	17.72916667	72.5	96
6/20/2020	3106200	MG	Belo Horizonte	113	3992	158.91277	2512070	61.2	21.1	-19.9227318	-43.9450948	0	21.8	67.2	20.75	72.20833333	97
6/21/2020	3106200	MG	Belo Horizonte	91	4083	162.53528	2512070	61.2	21.1	-19.9227318	-43.9450948	0	21.8	67.2	19.73333333	66.41666667	98
6/22/2020	3106200	MG	Belo Horizonte	345	4428	176.26897	2512070	61.2	21.1	-19.9227318	-43.9450948	0	21.8	67.2	18.92916667	62.375	99
6/23/2020	3106200	MG	Belo Horizonte	239	4667	185.78304	2512070	61.2	21.1	-19.9227318	-43.9450948	0	21.8	67.2	17.32083333	61.04166667	100
6/24/2020	3106200	MG	Belo Horizonte	105	4772	189.96286	2512070	61.2	21.1	-19.9227318	-43.9450948	0	21.8	67.2	17.7625	57.875	101
6/25/2020	3106200	MG	Belo Horizonte	170	4942	196.73019	2512070	61.2	21.1	-19.9227318	-43.9450948	0	21.8	67.2	19.19583333	61.29166667	102
6/26/2020	3106200	MG	Belo Horizonte	35	4977	198.12346	2512070	61.2	21.1	-19.9227318	-43.9450948	0	21.8	67.2	19.725	64.375	103
6/27/2020	3106200	MG	Belo Horizonte	0	4977	198.12346	2512070	61.2	21.1	-19.9227318	-43.9450948	0	21.8	67.2	19.47083333	61.25	104
6/28/2020	3106200	MG	Belo Horizonte	218	5195	206.80156	2512070	61.2	21.1	-19.9227318	-43.9450948	0	21.8	67.2	19.69166667	63.25	105
6/29/2020	3106200	MG	Belo Horizonte	245	5440	216.55447	2512070	61.2	21.1	-19.9227318	-43.9450948	0	21.8	67.2	17.59583333	70.58333333	106
6/30/2020	3106200	MG	Belo Horizonte	70	5510	219.34102	2512070	61.2	21.1	-19.9227318	-43.9450948	0	21.8	67.2	18.4375	72.375	107
07/01/2020	3106200	MG	Belo Horizonte	405	5915	235.46318	2512070	61.2	21.1	-19.9227318	-43.9450948	0	21.8	67.2	19.0125	74.25	108
07/02/2020	3106200	MG	Belo Horizonte	655	6570	261.5373	2512070	61.2	21.1	-19.9227318	-43.9450948	0	21.8	67.2	20.34166667	68.95833333	109
3/21/2020	1400100	RR	Boa Vista	2	2	0.50099	399213	74.9	27.4	2.8208478	-60.6719582	1	28	76.6	29.125	54.66666667	1
3/22/2020	1400100	RR	Boa Vista	0	2	0.50099	399213	74.9	27.4	2.8208478	-60.6719582	1	28	76.6	29.90833333	51.375	2
3/23/2020	1400100	RR	Boa Vista	0	2	0.50099	399213	74.9	27.4	2.8208478	-60.6719582	1	28	76.6	30.29583333	51.125	3
3/24/2020	1400100	RR	Boa Vista	5	7	1.75345	399213	74.9	27.4	2.8208478	-60.6719582	1	28	76.6	30.225	55.08333333	4
3/25/2020	1400100	RR	Boa Vista	0	7	1.75345	399213	74.9	27.4	2.8208478	-60.6719582	1	28	76.6	30.5375	50.20833333	5
3/26/2020	1400100	RR	Boa Vista	2	9	2.25444	399213	74.9	27.4	2.8208478	-60.6719582	1	28	76.6	30.30416667	51.20833333	6
3/27/2020	1400100	RR	Boa Vista	0	9	2.25444	399213	74.9	27.4	2.8208478	-60.6719582	1	28	76.6	30.04166667	52.91666667	7
3/28/2020	1400100	RR	Boa Vista	4	13	3.25641	399213	74.9	27.4	2.8208478	-60.6719582	1	28	76.6	30.24583333	54.33333333	8
3/29/2020	1400100	RR	Boa Vista	0	13	3.25641	399213	74.9	27.4	2.8208478	-60.6719582	1	28	76.6	29.9625	58.25	9
3/30/2020	1400100	RR	Boa Vista	0	13	3.25641	399213	74.9	27.4	2.8208478	-60.6719582	1	28	76.6	28.98333333	59.66666667	10
3/31/2020	1400100	RR	Boa Vista	0	13	3.25641	399213	74.9	27.4	2.8208478	-60.6719582	1	28	76.6	29.2375	58.79166667	11
04/01/2020	1400100	RR	Boa Vista	10	23	5.76134	399213	74.9	27.4	2.8208478	-60.6719582	1	28	76.6	29.675	57.5	12
04/02/2020	1400100	RR	Boa Vista	1	24	6.01183	399213	74.9	27.4	2.8208478	-60.6719582	1	28	76.6	29.49583333	58	13
04/03/2020	1400100	RR	Boa Vista	7	31	7.76528	399213	74.9	27.4	2.8208478	-60.6719582	1	28	76.6	30.00416667	57.20833333	14
04/04/2020	1400100	RR	Boa Vista	5	36	9.01774	399213	74.9	27.4	2.8208478	-60.6719582	1	28	76.6	29.5625	57.33333333	15
04/05/2020	1400100	RR	Boa Vista	0	36	9.01774	399213	74.9	27.4	2.8208478	-60.6719582	1	28	76.6	28.72916667	68.25	16
04/06/2020	1400100	RR	Boa Vista	0	36	9.01774	399213	74.9	27.4	2.8208478	-60.6719582	1	28	76.6	27.62083333	77.58333333	17
04/07/2020	1400100	RR	Boa Vista	6	42	10.5207	399213	74.9	27.4	2.8208478	-60.6719582	1	28	76.6	27.65416667	74.79166667	18
04/08/2020	1400100	RR	Boa Vista	3	45	11.27218	399213	74.9	27.4	2.8208478	-60.6719582	1	28	76.6	28.3875	73.04166667	19
04/09/2020	1400100	RR	Boa Vista	11	56	14.0276	399213	74.9	27.4	2.8208478	-60.6719582	1	28	76.6	29.17916667	68.5	20
04/10/2020	1400100	RR	Boa Vista	12	68	17.03351	399213	74.9	27.4	2.8208478	-60.6719582	1	28	76.6	28.35	70.125	21
04/11/2020	1400100	RR	Boa Vista	2	70	17.5345	399213	74.9	27.4	2.8208478	-60.6719582	1	28	76.6	29.39583333	62.25	22
04/12/2020	1400100	RR	Boa Vista	4	74	18.53647	399213	74.9	27.4	2.8208478	-60.6719582	1	28	76.6	29.43333333	55.625	23
4/13/2020	1400100	RR	Boa Vista	30	104	26.05126	399213	74.9	27.4	2.8208478	-60.6719582	1	28	76.6	28.92916667	54.95833333	24
4/14/2020	1400100	RR	Boa Vista	1	105	26.30175	399213	74.9	27.4	2.8208478	-60.6719582	1	28	76.6	29.42083333	52.08333333	25
4/15/2020	1400100	RR	Boa Vista	26	131	32.81456	399213	74.9	27.4	2.8208478	-60.6719582	1	28	76.6	28.91666667	53.29166667	26
4/16/2020	1400100	RR	Boa Vista	16	147	36.82245	399213	74.9	27.4	2.8208478	-60.6719582	1	28	76.6	28.975	54.70833333	27
4/17/2020	1400100	RR	Boa Vista	36	183	45.84019	399213	74.9	27.4	2.8208478	-60.6719582	1	28	76.6	29.27083333	57.54166667	28
4/18/2020	1400100	RR	Boa Vista	17	200	50.09857	399213	74.9	27.4	2.8208478	-60.6719582	1	28	76.6	29.62083333	54.33333333	29
4/19/2020	1400100	RR	Boa Vista	22	222	55.60941	399213	74.9	27.4	2.8208478	-60.6719582	1	28	76.6	27.575	66.875	30
4/20/2020	1400100	RR	Boa Vista	3	225	56.36089	399213	74.9	27.4	2.8208478	-60.6719582	1	28	76.6	26.22083333	79.66666667	31
4/21/2020	1400100	RR	Boa Vista	27	252	63.1242	399213	74.9	27.4	2.8208478	-60.6719582	1	28	76.6	26.37916667	76.375	32
4/22/2020	1400100	RR	Boa Vista	10	262	65.62913	399213	74.9	27.4	2.8208478	-60.6719582	1	28	76.6	28.83333333	65.875	33
4/23/2020	1400100	RR	Boa Vista	6	268	67.13208	399213	74.9	27.4	2.8208478	-60.6719582	1	28	76.6	28.87916667	63.79166667	34
4/24/2020	1400100	RR	Boa Vista	39	307	76.9013	399213	74.9	27.4	2.8208478	-60.6719582	1	28	76.6	28.87916667	61.41666667	35
4/25/2020	1400100	RR	Boa Vista	49	356	89.17545	399213	74.9	27.4	2.8208478	-60.6719582	1	28	76.6	28.28333333	62.91666667	36
4/26/2020	1400100	RR	Boa Vista	6	362	90.67841	399213	74.9	27.4	2.8208478	-60.6719582	1	28	76.6	29.05833333	56.79166667	37
4/27/2020	1400100	RR	Boa Vista	21	383	95.93876	399213	74.9	27.4	2.8208478	-60.6719582	1	28	76.6	29.4375	57.45833333	38
4/28/2020	1400100	RR	Boa Vista	0	383	95.93876	399213	74.9	27.4	2.8208478	-60.6719582	1	28	76.6	29.48333333	57.16666667	39
4/29/2020	1400100	RR	Boa Vista	1	384	96.18925	399213	74.9	27.4	2.8208478	-60.6719582	1	28	76.6	29.7125	53.79166667	40
4/30/2020	1400100	RR	Boa Vista	78	462	115.72769	399213	74.9	27.4	2.8208478	-60.6719582	1	28	76.6	29.78333333	54.91666667	41
05/01/2020	1400100	RR	Boa Vista	0	462	115.72769	399213	74.9	27.4	2.8208478	-60.6719582	1	28	76.6	29.47916667	63.625	42
05/02/2020	1400100	RR	Boa Vista	0	462	115.72769	399213	74.9	27.4	2.8208478	-60.6719582	1	28	76.6	27.2625	75.75	43
05/03/2020	1400100	RR	Boa Vista	13	475	118.9841	399213	74.9	27.4	2.8208478	-60.6719582	1	28	76.6	26.3125	82.75	44
05/04/2020	1400100	RR	Boa Vista	38	513	128.50283	399213	74.9	27.4	2.8208478	-60.6719582	1	28	76.6	27.2625	76.29166667	45
05/05/2020	1400100	RR	Boa Vista	201	714	178.85189	399213	74.9	27.4	2.8208478	-60.6719582	1	28	76.6	27.43333333	76.16666667	46
05/06/2020	1400100	RR	Boa Vista	57	771	193.12998	399213	74.9	27.4	2.8208478	-60.6719582	1	28	76.6	25.71666667	85.875	47
05/07/2020	1400100	RR	Boa Vista	69	840	210.41399	399213	74.9	27.4	2.8208478	-60.6719582	1	28	76.6	24.86666667	89.95833333	48
05/08/2020	1400100	RR	Boa Vista	77	917	229.70194	399213	74.9	27.4	2.8208478	-60.6719582	1	28	76.6	25.6625	84.83333333	49
05/09/2020	1400100	RR	Boa Vista	53	970	242.97806	399213	74.9	27.4	2.8208478	-60.6719582	1	28	76.6	26.50833333	79.5	50
05/10/2020	1400100	RR	Boa Vista	79	1049	262.76699	399213	74.9	27.4	2.8208478	-60.6719582	1	28	76.6	27.99166667	67.91666667	51
05/11/2020	1400100	RR	Boa Vista	5	1054	264.01946	399213	74.9	27.4	2.8208478	-60.6719582	1	28	76.6	27.46666667	75.20833333	52
05/12/2020	1400100	RR	Boa Vista	117	1171	293.32712	399213	74.9	27.4	2.8208478	-60.6719582	1	28	76.6	26.77916667	78.16666667	53
5/13/2020	1400100	RR	Boa Vista	0	1171	293.32712	399213	74.9	27.4	2.8208478	-60.6719582	1	28	76.6	25.6625	81.41666667	54
5/14/2020	1400100	RR	Boa Vista	18	1189	297.83599	399213	74.9	27.4	2.8208478	-60.6719582	1	28	76.6	26.52916667	78.79166667	55
5/15/2020	1400100	RR	Boa Vista	65	1254	314.11803	399213	74.9	27.4	2.8208478	-60.6719582	1	28	76.6	27.90416667	69	56
5/16/2020	1400100	RR	Boa Vista	82	1336	334.65844	399213	74.9	27.4	2.8208478	-60.6719582	1	28	76.6	27.53333333	73.70833333	57
5/17/2020	1400100	RR	Boa Vista	48	1384	346.6821	399213	74.9	27.4	2.8208478	-60.6719582	1	28	76.6	27.30416667	77.75	58
5/18/2020	1400100	RR	Boa Vista	77	1461	365.97005	399213	74.9	27.4	2.8208478	-60.6719582	1	28	76.6	27.85833333	68.95833333	59
5/19/2020	1400100	RR	Boa Vista	72	1533	384.00553	399213	74.9	27.4	2.8208478	-60.6719582	1	28	76.6	28.35	66.54166667	60
5/20/2020	1400100	RR	Boa Vista	0	1533	384.00553	399213	74.9	27.4	2.8208478	-60.6719582	1	28	76.6	27.91666667	73.75	61
5/21/2020	1400100	RR	Boa Vista	0	1533	384.00553	399213	74.9	27.4	2.8208478	-60.6719582	1	28	76.6	28.02083333	75.20833333	62
5/22/2020	1400100	RR	Boa Vista	274	1807	452.64057	399213	74.9	27.4	2.8208478	-60.6719582	1	28	76.6	26.24583333	80.75	63
5/23/2020	1400100	RR	Boa Vista	108	1915	479.6938	399213	74.9	27.4	2.8208478	-60.6719582	1	28	76.6	26.425	78.54166667	64
5/24/2020	1400100	RR	Boa Vista	0	1915	479.6938	399213	74.9	27.4	2.8208478	-60.6719582	1	28	76.6	27.04583333	76.125	65
5/25/2020	1400100	RR	Boa Vista	81	1996	499.98372	399213	74.9	27.4	2.8208478	-60.6719582	1	28	76.6	27.05	79.83333333	66
5/26/2020	1400100	RR	Boa Vista	1	1997	500.23421	399213	74.9	27.4	2.8208478	-60.6719582	1	28	76.6	26.71666667	81.75	67
5/27/2020	1400100	RR	Boa Vista	240	2237	560.35249	399213	74.9	27.4	2.8208478	-60.6719582	1	28	76.6	25.79583333	83	68
5/28/2020	1400100	RR	Boa Vista	120	2357	590.41163	399213	74.9	27.4	2.8208478	-60.6719582	1	28	76.6	25.85	82.875	69
5/29/2020	1400100	RR	Boa Vista	155	2512	629.23803	399213	74.9	27.4	2.8208478	-60.6719582	1	28	76.6	24.19583333	88.5	70
5/30/2020	1400100	RR	Boa Vista	103	2615	655.03879	399213	74.9	27.4	2.8208478	-60.6719582	1	28	76.6	26.18333333	81.125	71
5/31/2020	1400100	RR	Boa Vista	146	2761	691.61074	399213	74.9	27.4	2.8208478	-60.6719582	1	28	76.6	27.075	77.375	72
06/01/2020	1400100	RR	Boa Vista	124	2885	722.67186	399213	74.9	27.4	2.8208478	-60.6719582	1	28	76.6	27.325	75.70833333	73
06/02/2020	1400100	RR	Boa Vista	248	3133	784.79408	399213	74.9	27.4	2.8208478	-60.6719582	1	28	76.6	26.49583333	75.375	74
06/03/2020	1400100	RR	Boa Vista	0	3133	784.79408	399213	74.9	27.4	2.8208478	-60.6719582	1	28	76.6	26.375	76.29166667	75
06/04/2020	1400100	RR	Boa Vista	572	3705	928.07599	399213	74.9	27.4	2.8208478	-60.6719582	1	28	76.6	27.22083333	74.33333333	76
06/05/2020	1400100	RR	Boa Vista	295	4000	1001.97138	399213	74.9	27.4	2.8208478	-60.6719582	1	28	76.6	28.225	73.91666667	77
06/06/2020	1400100	RR	Boa Vista	210	4210	1054.57488	399213	74.9	27.4	2.8208478	-60.6719582	1	28	76.6	27.15	76.29166667	78
06/07/2020	1400100	RR	Boa Vista	213	4423	1107.92985	399213	74.9	27.4	2.8208478	-60.6719582	1	28	76.6	25.75833333	80.79166667	79
06/08/2020	1400100	RR	Boa Vista	205	4628	1159.28089	399213	74.9	27.4	2.8208478	-60.6719582	1	28	76.6	25.28333333	79.75	80
06/09/2020	1400100	RR	Boa Vista	218	4846	1213.88833	399213	74.9	27.4	2.8208478	-60.6719582	1	28	76.6	24.25416667	87.70833333	81
06/10/2020	1400100	RR	Boa Vista	215	5061	1267.74429	399213	74.9	27.4	2.8208478	-60.6719582	1	28	76.6	25.85416667	76.16666667	82
06/11/2020	1400100	RR	Boa Vista	94	5155	1291.29061	399213	74.9	27.4	2.8208478	-60.6719582	1	28	76.6	25.7125	78.33333333	83
06/12/2020	1400100	RR	Boa Vista	49	5204	1303.56476	399213	74.9	27.4	2.8208478	-60.6719582	1	28	76.6	25.75833333	81.125	84
6/13/2020	1400100	RR	Boa Vista	2	5206	1304.06575	399213	74.9	27.4	2.8208478	-60.6719582	1	28	76.6	26.12916667	78.41666667	85
6/14/2020	1400100	RR	Boa Vista	1	5207	1304.31624	399213	74.9	27.4	2.8208478	-60.6719582	1	28	76.6	26.14166667	77.66666667	86
6/15/2020	1400100	RR	Boa Vista	36	5243	1313.33398	399213	74.9	27.4	2.8208478	-60.6719582	1	28	76.6	24.85	84.125	87
6/16/2020	1400100	RR	Boa Vista	178	5421	1357.92171	399213	74.9	27.4	2.8208478	-60.6719582	1	28	76.6	25.57083333	78	88
6/17/2020	1400100	RR	Boa Vista	157	5578	1397.24909	399213	74.9	27.4	2.8208478	-60.6719582	1	28	76.6	25.75833333	79.54166667	89
6/18/2020	1400100	RR	Boa Vista	47	5625	1409.02225	399213	74.9	27.4	2.8208478	-60.6719582	1	28	76.6	25.14166667	82.375	90
6/19/2020	1400100	RR	Boa Vista	280	5905	1479.16025	399213	74.9	27.4	2.8208478	-60.6719582	1	28	76.6	25.70833333	82.33333333	91
6/20/2020	1400100	RR	Boa Vista	51	5956	1491.93538	399213	74.9	27.4	2.8208478	-60.6719582	1	28	76.6	25.77083333	78.875	92
6/21/2020	1400100	RR	Boa Vista	38	5994	1501.45411	399213	74.9	27.4	2.8208478	-60.6719582	1	28	76.6	25.20416667	83.25	93
6/22/2020	1400100	RR	Boa Vista	1612	7606	1905.24858	399213	74.9	27.4	2.8208478	-60.6719582	1	28	76.6	24.825	83.54166667	94
6/23/2020	1400100	RR	Boa Vista	347	7953	1992.16959	399213	74.9	27.4	2.8208478	-60.6719582	1	28	76.6	25.525	81.33333333	95
6/24/2020	1400100	RR	Boa Vista	0	7953	1992.16959	399213	74.9	27.4	2.8208478	-60.6719582	1	28	76.6	25.30416667	85	96
6/25/2020	1400100	RR	Boa Vista	1752	9705	2431.03306	399213	74.9	27.4	2.8208478	-60.6719582	1	28	76.6	26.50416667	75.625	97
6/26/2020	1400100	RR	Boa Vista	84	9789	2452.07446	399213	74.9	27.4	2.8208478	-60.6719582	1	28	76.6	27.84583333	67.75	98
6/27/2020	1400100	RR	Boa Vista	1094	10883	2726.11363	399213	74.9	27.4	2.8208478	-60.6719582	1	28	76.6	26.65	76.125	99
6/28/2020	1400100	RR	Boa Vista	59	10942	2740.89271	399213	74.9	27.4	2.8208478	-60.6719582	1	28	76.6	26.65833333	75.91666667	100
6/29/2020	1400100	RR	Boa Vista	44	10986	2751.91439	399213	74.9	27.4	2.8208478	-60.6719582	1	28	76.6	25.26666667	79.375	101
6/30/2020	1400100	RR	Boa Vista	0	10986	2751.91439	399213	74.9	27.4	2.8208478	-60.6719582	1	28	76.6	26.22916667	77.45833333	102
07/01/2020	1400100	RR	Boa Vista	0	10986	2751.91439	399213	74.9	27.4	2.8208478	-60.6719582	1	28	76.6	25.35	81.04166667	103
07/02/2020	1400100	RR	Boa Vista	0	10986	2751.91439	399213	74.9	27.4	2.8208478	-60.6719582	1	28	76.6			104
03/07/2020	5300108	DF	Brasilia	1	1	0.03316	3015268	62.8	20.6	-15.7934036	-47.8823172	1	21	65.8	20.27916667	88.5	1
03/08/2020	5300108	DF	Brasilia	0	1	0.03316	3015268	62.8	20.6	-15.7934036	-47.8823172	1	21	65.8	21.575	81.08333333	2
03/09/2020	5300108	DF	Brasilia	0	1	0.03316	3015268	62.8	20.6	-15.7934036	-47.8823172	1	21	65.8	21.79583333	81.04166667	3
03/10/2020	5300108	DF	Brasilia	0	1	0.03316	3015268	62.8	20.6	-15.7934036	-47.8823172	1	21	65.8	22.85416667	75	4
03/11/2020	5300108	DF	Brasilia	1	2	0.06633	3015268	62.8	20.6	-15.7934036	-47.8823172	1	21	65.8	22.44583333	75.66666667	5
03/12/2020	5300108	DF	Brasilia	0	2	0.06633	3015268	62.8	20.6	-15.7934036	-47.8823172	1	21	65.8	21.875	80.375	6
3/13/2020	5300108	DF	Brasilia	0	2	0.06633	3015268	62.8	20.6	-15.7934036	-47.8823172	1	21	65.8	22.5625	75.125	7
3/14/2020	5300108	DF	Brasilia	6	8	0.26532	3015268	62.8	20.6	-15.7934036	-47.8823172	1	21	65.8	22.97083333	71.45833333	8
3/15/2020	5300108	DF	Brasilia	6	14	0.4643	3015268	62.8	20.6	-15.7934036	-47.8823172	1	21	65.8	22.69583333	70.04166667	9
3/16/2020	5300108	DF	Brasilia	5	19	0.63013	3015268	62.8	20.6	-15.7934036	-47.8823172	1	21	65.8	21.45833333	67.5	10
3/17/2020	5300108	DF	Brasilia	3	22	0.72962	3015268	62.8	20.6	-15.7934036	-47.8823172	1	21	65.8	21.77916667	72.58333333	11
3/18/2020	5300108	DF	Brasilia	12	34	1.12759	3015268	62.8	20.6	-15.7934036	-47.8823172	1	21	65.8	23.575	67.625	12
3/19/2020	5300108	DF	Brasilia	8	42	1.39291	3015268	62.8	20.6	-15.7934036	-47.8823172	1	21	65.8	23.10416667	73.83333333	13
3/20/2020	5300108	DF	Brasilia	45	87	2.88532	3015268	62.8	20.6	-15.7934036	-47.8823172	1	21	65.8	21.59583333	81.625	14
3/21/2020	5300108	DF	Brasilia	21	108	3.58177	3015268	62.8	20.6	-15.7934036	-47.8823172	1	21	65.8	21.33333333	84	15
3/22/2020	5300108	DF	Brasilia	9	117	3.88025	3015268	62.8	20.6	-15.7934036	-47.8823172	1	21	65.8	21.35416667	85.45833333	16
3/23/2020	5300108	DF	Brasilia	21	138	4.57671	3015268	62.8	20.6	-15.7934036	-47.8823172	1	21	65.8	21.51666667	87.45833333	17
3/24/2020	5300108	DF	Brasilia	23	161	5.33949	3015268	62.8	20.6	-15.7934036	-47.8823172	1	21	65.8	19.89583333	91.70833333	18
3/25/2020	5300108	DF	Brasilia	34	195	6.46709	3015268	62.8	20.6	-15.7934036	-47.8823172	1	21	65.8	19.74166667	90.66666667	19
3/26/2020	5300108	DF	Brasilia	6	201	6.66607	3015268	62.8	20.6	-15.7934036	-47.8823172	1	21	65.8	19.49583333	92.16666667	20
3/27/2020	5300108	DF	Brasilia	40	241	7.99266	3015268	62.8	20.6	-15.7934036	-47.8823172	1	21	65.8	20.575	87.20833333	21
3/28/2020	5300108	DF	Brasilia	19	260	8.62278	3015268	62.8	20.6	-15.7934036	-47.8823172	1	21	65.8	20.75416667	85.125	22
3/29/2020	5300108	DF	Brasilia	38	298	9.88304	3015268	62.8	20.6	-15.7934036	-47.8823172	1	21	65.8	22.07916667	77.95833333	23
3/30/2020	5300108	DF	Brasilia	14	312	10.34734	3015268	62.8	20.6	-15.7934036	-47.8823172	1	21	65.8	22.8375	69.625	24
3/31/2020	5300108	DF	Brasilia	21	333	11.04379	3015268	62.8	20.6	-15.7934036	-47.8823172	1	21	65.8	22.925	66.66666667	25
04/01/2020	5300108	DF	Brasilia	37	370	12.27088	3015268	62.8	20.6	-15.7934036	-47.8823172	1	21	65.8	23.57083333	64.45833333	26
04/02/2020	5300108	DF	Brasilia	30	400	13.26582	3015268	62.8	20.6	-15.7934036	-47.8823172	1	21	65.8	24.1875	64.875	27
04/03/2020	5300108	DF	Brasilia	19	419	13.89595	3015268	62.8	20.6	-15.7934036	-47.8823172	1	21	65.8	24.05833333	68.95833333	28
04/04/2020	5300108	DF	Brasilia	37	456	15.12303	3015268	62.8	20.6	-15.7934036	-47.8823172	1	21	65.8	23.79166667	71.58333333	29
04/05/2020	5300108	DF	Brasilia	12	468	15.52101	3015268	62.8	20.6	-15.7934036	-47.8823172	1	21	65.8	23.375	76.75	30
04/06/2020	5300108	DF	Brasilia	17	485	16.08481	3015268	62.8	20.6	-15.7934036	-47.8823172	1	21	65.8	22.85	81.75	31
04/07/2020	5300108	DF	Brasilia	18	503	16.68177	3015268	62.8	20.6	-15.7934036	-47.8823172	1	21	65.8	21.84583333	84.875	32
04/08/2020	5300108	DF	Brasilia	6	509	16.88075	3015268	62.8	20.6	-15.7934036	-47.8823172	1	21	65.8	21.34166667	86.79166667	33
04/09/2020	5300108	DF	Brasilia	18	527	17.47772	3015268	62.8	20.6	-15.7934036	-47.8823172	1	21	65.8	21.525	83.04166667	34
04/10/2020	5300108	DF	Brasilia	29	556	18.43949	3015268	62.8	20.6	-15.7934036	-47.8823172	1	21	65.8	22.7625	72.54166667	35
04/11/2020	5300108	DF	Brasilia	36	592	19.63341	3015268	62.8	20.6	-15.7934036	-47.8823172	1	21	65.8	22.325	74.08333333	36
04/12/2020	5300108	DF	Brasilia	26	618	20.49569	3015268	62.8	20.6	-15.7934036	-47.8823172	1	21	65.8	22.0625	77.875	37
4/13/2020	5300108	DF	Brasilia	23	641	21.25848	3015268	62.8	20.6	-15.7934036	-47.8823172	1	21	65.8	22.1125	79.91666667	38
4/14/2020	5300108	DF	Brasilia	10	651	21.59012	3015268	62.8	20.6	-15.7934036	-47.8823172	1	21	65.8	21.26666667	78.08333333	39
4/15/2020	5300108	DF	Brasilia	37	688	22.81721	3015268	62.8	20.6	-15.7934036	-47.8823172	1	21	65.8	19.2625	86.41666667	40
4/16/2020	5300108	DF	Brasilia	39	727	24.11063	3015268	62.8	20.6	-15.7934036	-47.8823172	1	21	65.8	19.1875	92.91666667	41
4/17/2020	5300108	DF	Brasilia	29	756	25.0724	3015268	62.8	20.6	-15.7934036	-47.8823172	1	21	65.8	21.025	84.79166667	42
4/18/2020	5300108	DF	Brasilia	40	796	26.39898	3015268	62.8	20.6	-15.7934036	-47.8823172	1	21	65.8	20.92083333	85.91666667	43
4/19/2020	5300108	DF	Brasilia	64	860	28.52151	3015268	62.8	20.6	-15.7934036	-47.8823172	1	21	65.8	21.05	83	44
4/20/2020	5300108	DF	Brasilia	15	875	29.01898	3015268	62.8	20.6	-15.7934036	-47.8823172	1	21	65.8	20.575	83.70833333	45
4/21/2020	5300108	DF	Brasilia	38	913	30.27923	3015268	62.8	20.6	-15.7934036	-47.8823172	1	21	65.8	19.95833333	87.95833333	46
4/22/2020	5300108	DF	Brasilia	46	959	31.8048	3015268	62.8	20.6	-15.7934036	-47.8823172	1	21	65.8	19.59583333	90.91666667	47
4/23/2020	5300108	DF	Brasilia	9	968	32.10328	3015268	62.8	20.6	-15.7934036	-47.8823172	1	21	65.8	19.93333333	90.79166667	48
4/24/2020	5300108	DF	Brasilia	44	1012	33.56252	3015268	62.8	20.6	-15.7934036	-47.8823172	1	21	65.8	20.68333333	85.08333333	49
4/25/2020	5300108	DF	Brasilia	8	1020	33.82784	3015268	62.8	20.6	-15.7934036	-47.8823172	1	21	65.8	20.42083333	77.54166667	50
4/26/2020	5300108	DF	Brasilia	105	1125	37.31012	3015268	62.8	20.6	-15.7934036	-47.8823172	1	21	65.8	19.5125	74.04166667	51
4/27/2020	5300108	DF	Brasilia	64	1189	39.43265	3015268	62.8	20.6	-15.7934036	-47.8823172	1	21	65.8	20.07916667	73.04166667	52
4/28/2020	5300108	DF	Brasilia	41	1230	40.79239	3015268	62.8	20.6	-15.7934036	-47.8823172	1	21	65.8	19.7125	71.20833333	53
4/29/2020	5300108	DF	Brasilia	83	1313	43.54505	3015268	62.8	20.6	-15.7934036	-47.8823172	1	21	65.8	19.44166667	70.20833333	54
4/30/2020	5300108	DF	Brasilia	110	1423	47.19315	3015268	62.8	20.6	-15.7934036	-47.8823172	1	21	65.8	19.9375	68.54166667	55
05/01/2020	5300108	DF	Brasilia	123	1546	51.27239	3015268	62.8	20.6	-15.7934036	-47.8823172	1	21	65.8	19.87083333	68.5	56
05/02/2020	5300108	DF	Brasilia	59	1605	53.2291	3015268	62.8	20.6	-15.7934036	-47.8823172	1	21	65.8	19.9875	65.33333333	57
05/03/2020	5300108	DF	Brasilia	115	1720	57.04302	3015268	62.8	20.6	-15.7934036	-47.8823172	1	21	65.8	19.50416667	63.16666667	58
05/04/2020	5300108	DF	Brasilia	73	1793	59.46403	3015268	62.8	20.6	-15.7934036	-47.8823172	1	21	65.8	19.70833333	57.91666667	59
05/05/2020	5300108	DF	Brasilia	44	1837	60.92327	3015268	62.8	20.6	-15.7934036	-47.8823172	1	21	65.8	20.44166667	62.5	60
05/06/2020	5300108	DF	Brasilia	209	2046	67.85466	3015268	62.8	20.6	-15.7934036	-47.8823172	1	21	65.8	20.15	73.58333333	61
05/07/2020	5300108	DF	Brasilia	212	2258	74.88555	3015268	62.8	20.6	-15.7934036	-47.8823172	1	21	65.8	19.25	81.04166667	62
05/08/2020	5300108	DF	Brasilia	184	2442	80.98783	3015268	62.8	20.6	-15.7934036	-47.8823172	1	21	65.8	19.39166667	82.16666667	63
05/09/2020	5300108	DF	Brasilia	134	2576	85.43188	3015268	62.8	20.6	-15.7934036	-47.8823172	1	21	65.8	18.15833333	83.41666667	64
05/10/2020	5300108	DF	Brasilia	106	2682	88.94732	3015268	62.8	20.6	-15.7934036	-47.8823172	1	21	65.8	18.67916667	74.79166667	65
05/11/2020	5300108	DF	Brasilia	117	2799	92.82757	3015268	62.8	20.6	-15.7934036	-47.8823172	1	21	65.8	18.81666667	68.75	66
05/12/2020	5300108	DF	Brasilia	180	2979	98.79719	3015268	62.8	20.6	-15.7934036	-47.8823172	1	21	65.8	19.22083333	66.04166667	67
5/13/2020	5300108	DF	Brasilia	213	3192	105.86124	3015268	62.8	20.6	-15.7934036	-47.8823172	1	21	65.8	19.76666667	73	68
5/14/2020	5300108	DF	Brasilia	224	3416	113.2901	3015268	62.8	20.6	-15.7934036	-47.8823172	1	21	65.8	19.24583333	81.45833333	69
5/15/2020	5300108	DF	Brasilia	371	3787	125.59414	3015268	62.8	20.6	-15.7934036	-47.8823172	1	21	65.8	20.05	84.29166667	70
5/16/2020	5300108	DF	Brasilia	353	4140	137.30123	3015268	62.8	20.6	-15.7934036	-47.8823172	1	21	65.8	19.525	88.29166667	71
5/17/2020	5300108	DF	Brasilia	228	4368	144.86275	3015268	62.8	20.6	-15.7934036	-47.8823172	1	21	65.8	19.19583333	87	72
5/18/2020	5300108	DF	Brasilia	251	4619	153.18705	3015268	62.8	20.6	-15.7934036	-47.8823172	1	21	65.8	19.95416667	80.95833333	73
5/19/2020	5300108	DF	Brasilia	234	4853	160.94755	3015268	62.8	20.6	-15.7934036	-47.8823172	1	21	65.8	19.15416667	76.625	74
5/20/2020	5300108	DF	Brasilia	418	5271	174.81033	3015268	62.8	20.6	-15.7934036	-47.8823172	1	21	65.8	19.00416667	81.16666667	75
5/21/2020	5300108	DF	Brasilia	271	5542	183.79792	3015268	62.8	20.6	-15.7934036	-47.8823172	1	21	65.8	19.35	75.625	76
5/22/2020	5300108	DF	Brasilia	406	5948	197.26273	3015268	62.8	20.6	-15.7934036	-47.8823172	1	21	65.8	20.38333333	73.41666667	77
5/23/2020	5300108	DF	Brasilia	303	6251	207.31159	3015268	62.8	20.6	-15.7934036	-47.8823172	1	21	65.8	21.17083333	71.95833333	78
5/24/2020	5300108	DF	Brasilia	387	6638	220.14627	3015268	62.8	20.6	-15.7934036	-47.8823172	1	21	65.8	20.38333333	84	79
5/25/2020	5300108	DF	Brasilia	292	6930	229.83032	3015268	62.8	20.6	-15.7934036	-47.8823172	1	21	65.8	20.52916667	81.75	80
5/26/2020	5300108	DF	Brasilia	280	7210	239.11639	3015268	62.8	20.6	-15.7934036	-47.8823172	1	21	65.8	19.1375	73.33333333	81
5/27/2020	5300108	DF	Brasilia	551	7761	257.39006	3015268	62.8	20.6	-15.7934036	-47.8823172	1	21	65.8	16.8875	60.58333333	82
5/28/2020	5300108	DF	Brasilia	539	8300	275.26575	3015268	62.8	20.6	-15.7934036	-47.8823172	1	21	65.8	16.9375	65.41666667	83
5/29/2020	5300108	DF	Brasilia	422	8722	289.26119	3015268	62.8	20.6	-15.7934036	-47.8823172	1	21	65.8	17.19583333	61.58333333	84
5/30/2020	5300108	DF	Brasilia	752	9474	314.20093	3015268	62.8	20.6	-15.7934036	-47.8823172	1	21	65.8	16.87083333	65.25	85
5/31/2020	5300108	DF	Brasilia	306	9780	324.34928	3015268	62.8	20.6	-15.7934036	-47.8823172	1	21	65.8	17.07083333	65	86
06/01/2020	5300108	DF	Brasilia	730	10510	348.5594	3015268	62.8	20.6	-15.7934036	-47.8823172	1	21	65.8	17.7875	66.95833333	87
06/02/2020	5300108	DF	Brasilia	746	11256	373.30015	3015268	62.8	20.6	-15.7934036	-47.8823172	1	21	65.8	18.64166667	71.75	88
06/03/2020	5300108	DF	Brasilia	764	12020	398.63787	3015268	62.8	20.6	-15.7934036	-47.8823172	1	21	65.8	20.10833333	71.08333333	89
06/04/2020	5300108	DF	Brasilia	903	12923	428.58545	3015268	62.8	20.6	-15.7934036	-47.8823172	1	21	65.8	20.85833333	72.625	90
06/05/2020	5300108	DF	Brasilia	1285	14208	471.2019	3015268	62.8	20.6	-15.7934036	-47.8823172	1	21	65.8	20.75833333	73.45833333	91
06/06/2020	5300108	DF	Brasilia	1642	15850	525.65808	3015268	62.8	20.6	-15.7934036	-47.8823172	1	21	65.8	20.625	71.95833333	92
06/07/2020	5300108	DF	Brasilia	773	16623	551.29428	3015268	62.8	20.6	-15.7934036	-47.8823172	1	21	65.8	20.49583333	69.70833333	93
06/08/2020	5300108	DF	Brasilia	325	16948	562.07276	3015268	62.8	20.6	-15.7934036	-47.8823172	1	21	65.8	19.82916667	72.45833333	94
06/09/2020	5300108	DF	Brasilia	1142	18090	599.94667	3015268	62.8	20.6	-15.7934036	-47.8823172	1	21	65.8	20.2125	66.91666667	95
06/10/2020	5300108	DF	Brasilia	1343	19433	644.48666	3015268	62.8	20.6	-15.7934036	-47.8823172	1	21	65.8	19.27083333	62.75	96
06/11/2020	5300108	DF	Brasilia	1074	20507	680.10538	3015268	62.8	20.6	-15.7934036	-47.8823172	1	21	65.8	19.5875	63.04166667	97
06/12/2020	5300108	DF	Brasilia	889	21396	709.58867	3015268	62.8	20.6	-15.7934036	-47.8823172	1	21	65.8	19.975	60.70833333	98
6/13/2020	5300108	DF	Brasilia	563	21959	728.26031	3015268	62.8	20.6	-15.7934036	-47.8823172	1	21	65.8	19.6625	60.125	99
6/14/2020	5300108	DF	Brasilia	912	22871	758.50637	3015268	62.8	20.6	-15.7934036	-47.8823172	1	21	65.8	19.13333333	60.70833333	100
6/15/2020	5300108	DF	Brasilia	813	23684	785.46915	3015268	62.8	20.6	-15.7934036	-47.8823172	1	21	65.8	18.95416667	61.41666667	101
6/16/2020	5300108	DF	Brasilia	1696	25380	841.71623	3015268	62.8	20.6	-15.7934036	-47.8823172	1	21	65.8	17.61666667	76.79166667	102
6/17/2020	5300108	DF	Brasilia	1760	27140	900.08583	3015268	62.8	20.6	-15.7934036	-47.8823172	1	21	65.8	17.51666667	76.58333333	103
6/18/2020	5300108	DF	Brasilia	1381	28521	945.88607	3015268	62.8	20.6	-15.7934036	-47.8823172	1	21	65.8	17.04583333	79.54166667	104
6/19/2020	5300108	DF	Brasilia	2381	30902	1024.85086	3015268	62.8	20.6	-15.7934036	-47.8823172	1	21	65.8	18.28333333	70.54166667	105
6/20/2020	5300108	DF	Brasilia	1336	32238	1069.1587	3015268	62.8	20.6	-15.7934036	-47.8823172	1	21	65.8	19.1	70.875	106
6/21/2020	5300108	DF	Brasilia	989	33227	1101.95843	3015268	62.8	20.6	-15.7934036	-47.8823172	1	21	65.8	19.76666667	56.33333333	107
6/22/2020	5300108	DF	Brasilia	921	34148	1132.50298	3015268	62.8	20.6	-15.7934036	-47.8823172	1	21	65.8	17.72083333	57.83333333	108
6/23/2020	5300108	DF	Brasilia	1220	35368	1172.96373	3015268	62.8	20.6	-15.7934036	-47.8823172	1	21	65.8	18.00833333	59.91666667	109
6/24/2020	5300108	DF	Brasilia	1886	37254	1235.51207	3015268	62.8	20.6	-15.7934036	-47.8823172	1	21	65.8	19.45833333	71.54166667	110
6/25/2020	5300108	DF	Brasilia	1617	38871	1289.13914	3015268	62.8	20.6	-15.7934036	-47.8823172	1	21	65.8	20.18333333	63.04166667	111
6/26/2020	5300108	DF	Brasilia	2455	41326	1370.55811	3015268	62.8	20.6	-15.7934036	-47.8823172	1	21	65.8	19.41666667	60	112
6/27/2020	5300108	DF	Brasilia	1440	42766	1418.31506	3015268	62.8	20.6	-15.7934036	-47.8823172	1	21	65.8	19.7125	56.08333333	113
6/28/2020	5300108	DF	Brasilia	2139	44905	1489.25402	3015268	62.8	20.6	-15.7934036	-47.8823172	1	21	65.8	18.8125	62.875	114
6/29/2020	5300108	DF	Brasilia	2166	47071	1561.08843	3015268	62.8	20.6	-15.7934036	-47.8823172	1	21	65.8	17.93333333	67.79166667	115
6/30/2020	5300108	DF	Brasilia	2147	49218	1632.29272	3015268	62.8	20.6	-15.7934036	-47.8823172	1	21	65.8	18.24166667	59.25	116
07/01/2020	5300108	DF	Brasilia	1458	50676	1680.64663	3015268	62.8	20.6	-15.7934036	-47.8823172	1	21	65.8	18.34583333	65.25	117
07/02/2020	5300108	DF	Brasilia	1605	52281	1733.87573	3015268	62.8	20.6	-15.7934036	-47.8823172	1	21	65.8	19.28333333	65.5	118
3/14/2020	5002704	MS	Campo Grande	2	2	0.22322	895982	69.7	22.8	-20.4640173	-54.6162947	1	23.3	69.7	29.04166667	46.66666667	1
3/15/2020	5002704	MS	Campo Grande	0	2	0.22322	895982	69.7	22.8	-20.4640173	-54.6162947	1	23.3	69.7	27.29583333	59.45833333	2
3/16/2020	5002704	MS	Campo Grande	2	4	0.44644	895982	69.7	22.8	-20.4640173	-54.6162947	1	23.3	69.7	26.825	64.125	3
3/17/2020	5002704	MS	Campo Grande	2	6	0.66966	895982	69.7	22.8	-20.4640173	-54.6162947	1	23.3	69.7	27.1	65.33333333	4
3/18/2020	5002704	MS	Campo Grande	1	7	0.78127	895982	69.7	22.8	-20.4640173	-54.6162947	1	23.3	69.7	27.0875	64.16666667	5
3/19/2020	5002704	MS	Campo Grande	1	8	0.89288	895982	69.7	22.8	-20.4640173	-54.6162947	1	23.3	69.7	25.58333333	75.75	6
3/20/2020	5002704	MS	Campo Grande	3	11	1.2277	895982	69.7	22.8	-20.4640173	-54.6162947	1	23.3	69.7	23.75833333	84.45833333	7
3/21/2020	5002704	MS	Campo Grande	3	14	1.56253	895982	69.7	22.8	-20.4640173	-54.6162947	1	23.3	69.7	25.37916667	71.75	8
3/22/2020	5002704	MS	Campo Grande	5	19	2.12058	895982	69.7	22.8	-20.4640173	-54.6162947	1	23.3	69.7	26.22916667	73.08333333	9
3/23/2020	5002704	MS	Campo Grande	0	19	2.12058	895982	69.7	22.8	-20.4640173	-54.6162947	1	23.3	69.7	26.84583333	51.04166667	10
3/24/2020	5002704	MS	Campo Grande	3	22	2.45541	895982	69.7	22.8	-20.4640173	-54.6162947	1	23.3	69.7	25.10416667	50.625	11
3/25/2020	5002704	MS	Campo Grande	0	22	2.45541	895982	69.7	22.8	-20.4640173	-54.6162947	1	23.3	69.7	26.96666667	56.95833333	12
3/26/2020	5002704	MS	Campo Grande	1	23	2.56702	895982	69.7	22.8	-20.4640173	-54.6162947	1	23.3	69.7	27.4125	53.58333333	13
3/27/2020	5002704	MS	Campo Grande	1	24	2.67863	895982	69.7	22.8	-20.4640173	-54.6162947	1	23.3	69.7	27.69583333	46.70833333	14
3/28/2020	5002704	MS	Campo Grande	1	25	2.79023	895982	69.7	22.8	-20.4640173	-54.6162947	1	23.3	69.7	26.85	63.04166667	15
3/29/2020	5002704	MS	Campo Grande	4	29	3.23667	895982	69.7	22.8	-20.4640173	-54.6162947	1	23.3	69.7	24.34166667	82.875	16
3/30/2020	5002704	MS	Campo Grande	7	36	4.01794	895982	69.7	22.8	-20.4640173	-54.6162947	1	23.3	69.7	26.17083333	72	17
3/31/2020	5002704	MS	Campo Grande	1	37	4.12955	895982	69.7	22.8	-20.4640173	-54.6162947	1	23.3	69.7	26.39166667	67.08333333	18
04/01/2020	5002704	MS	Campo Grande	1	38	4.24116	895982	69.7	22.8	-20.4640173	-54.6162947	1	23.3	69.7	27.2	59.58333333	19
04/02/2020	5002704	MS	Campo Grande	0	38	4.24116	895982	69.7	22.8	-20.4640173	-54.6162947	1	23.3	69.7	27.30833333	60.91666667	20
04/03/2020	5002704	MS	Campo Grande	5	43	4.7992	895982	69.7	22.8	-20.4640173	-54.6162947	1	23.3	69.7	24.14583333	74.91666667	21
04/04/2020	5002704	MS	Campo Grande	0	43	4.7992	895982	69.7	22.8	-20.4640173	-54.6162947	1	23.3	69.7	22.66666667	49.33333333	22
04/05/2020	5002704	MS	Campo Grande	0	43	4.7992	895982	69.7	22.8	-20.4640173	-54.6162947	1	23.3	69.7	25.74166667	64.125	23
04/06/2020	5002704	MS	Campo Grande	1	44	4.91081	895982	69.7	22.8	-20.4640173	-54.6162947	1	23.3	69.7	26.99583333	63.58333333	24
04/07/2020	5002704	MS	Campo Grande	4	48	5.35725	895982	69.7	22.8	-20.4640173	-54.6162947	1	23.3	69.7	21.85833333	80.41666667	25
04/08/2020	5002704	MS	Campo Grande	0	48	5.35725	895982	69.7	22.8	-20.4640173	-54.6162947	1	23.3	69.7	22.49583333	68.08333333	26
04/09/2020	5002704	MS	Campo Grande	0	48	5.35725	895982	69.7	22.8	-20.4640173	-54.6162947	1	23.3	69.7	22.37083333	65.91666667	27
04/10/2020	5002704	MS	Campo Grande	1	49	5.46886	895982	69.7	22.8	-20.4640173	-54.6162947	1	23.3	69.7	22.425	59.20833333	28
04/11/2020	5002704	MS	Campo Grande	2	51	5.69208	895982	69.7	22.8	-20.4640173	-54.6162947	1	23.3	69.7	23.075	50	29
04/12/2020	5002704	MS	Campo Grande	0	51	5.69208	895982	69.7	22.8	-20.4640173	-54.6162947	1	23.3	69.7	24.59166667	56.625	30
4/13/2020	5002704	MS	Campo Grande	4	55	6.13852	895982	69.7	22.8	-20.4640173	-54.6162947	1	23.3	69.7	25.95833333	61.83333333	31
4/14/2020	5002704	MS	Campo Grande	0	55	6.13852	895982	69.7	22.8	-20.4640173	-54.6162947	1	23.3	69.7	22.32083333	68.5	32
4/15/2020	5002704	MS	Campo Grande	6	61	6.80817	895982	69.7	22.8	-20.4640173	-54.6162947	1	23.3	69.7	17.95416667	61.95833333	33
4/16/2020	5002704	MS	Campo Grande	7	68	7.58944	895982	69.7	22.8	-20.4640173	-54.6162947	1	23.3	69.7	18.00833333	50.91666667	34
4/17/2020	5002704	MS	Campo Grande	3	71	7.92427	895982	69.7	22.8	-20.4640173	-54.6162947	1	23.3	69.7	20.5125	45.54166667	35
4/18/2020	5002704	MS	Campo Grande	14	85	9.4868	895982	69.7	22.8	-20.4640173	-54.6162947	1	23.3	69.7	22.82083333	49	36
4/19/2020	5002704	MS	Campo Grande	2	87	9.71002	895982	69.7	22.8	-20.4640173	-54.6162947	1	23.3	69.7	24.12083333	58.25	37
4/20/2020	5002704	MS	Campo Grande	2	89	9.93324	895982	69.7	22.8	-20.4640173	-54.6162947	1	23.3	69.7	25.12916667	62	38
4/21/2020	5002704	MS	Campo Grande	1	90	10.04484	895982	69.7	22.8	-20.4640173	-54.6162947	1	23.3	69.7	25.12916667	60.79166667	39
4/22/2020	5002704	MS	Campo Grande	1	91	10.15645	895982	69.7	22.8	-20.4640173	-54.6162947	1	23.3	69.7	24.55833333	55.54166667	40
4/23/2020	5002704	MS	Campo Grande	5	96	10.7145	895982	69.7	22.8	-20.4640173	-54.6162947	1	23.3	69.7	24.12083333	53.29166667	41
4/24/2020	5002704	MS	Campo Grande	12	108	12.05381	895982	69.7	22.8	-20.4640173	-54.6162947	1	23.3	69.7	24.67916667	52.04166667	42
4/25/2020	5002704	MS	Campo Grande	2	110	12.27703	895982	69.7	22.8	-20.4640173	-54.6162947	1	23.3	69.7	26.45833333	66.20833333	43
4/26/2020	5002704	MS	Campo Grande	15	125	13.95117	895982	69.7	22.8	-20.4640173	-54.6162947	1	23.3	69.7	26.5625	61	44
4/27/2020	5002704	MS	Campo Grande	1	126	14.06278	895982	69.7	22.8	-20.4640173	-54.6162947	1	23.3	69.7	24.8	51.41666667	45
4/28/2020	5002704	MS	Campo Grande	2	128	14.286	895982	69.7	22.8	-20.4640173	-54.6162947	1	23.3	69.7	25.0875	54.41666667	46
4/29/2020	5002704	MS	Campo Grande	0	128	14.286	895982	69.7	22.8	-20.4640173	-54.6162947	1	23.3	69.7	25.45833333	54.125	47
4/30/2020	5002704	MS	Campo Grande	0	128	14.286	895982	69.7	22.8	-20.4640173	-54.6162947	1	23.3	69.7	25.22916667	52.91666667	48
05/01/2020	5002704	MS	Campo Grande	6	134	14.95566	895982	69.7	22.8	-20.4640173	-54.6162947	1	23.3	69.7	25.02083333	50.70833333	49
05/02/2020	5002704	MS	Campo Grande	3	137	15.29049	895982	69.7	22.8	-20.4640173	-54.6162947	1	23.3	69.7	24.12083333	53.25	50
05/03/2020	5002704	MS	Campo Grande	3	140	15.62531	895982	69.7	22.8	-20.4640173	-54.6162947	1	23.3	69.7	24.79166667	57.16666667	51
05/04/2020	5002704	MS	Campo Grande	0	140	15.62531	895982	69.7	22.8	-20.4640173	-54.6162947	1	23.3	69.7	24.82916667	57	52
05/05/2020	5002704	MS	Campo Grande	2	142	15.84853	895982	69.7	22.8	-20.4640173	-54.6162947	1	23.3	69.7	25.04583333	48.625	53
05/06/2020	5002704	MS	Campo Grande	1	143	15.96014	895982	69.7	22.8	-20.4640173	-54.6162947	1	23.3	69.7	20.95416667	77.875	54
05/07/2020	5002704	MS	Campo Grande	6	149	16.6298	895982	69.7	22.8	-20.4640173	-54.6162947	1	23.3	69.7	14.69166667	63.54166667	55
05/08/2020	5002704	MS	Campo Grande	2	151	16.85302	895982	69.7	22.8	-20.4640173	-54.6162947	1	23.3	69.7	16.2	54.45833333	56
05/09/2020	5002704	MS	Campo Grande	1	152	16.96463	895982	69.7	22.8	-20.4640173	-54.6162947	1	23.3	69.7	19.19166667	50.45833333	57
05/10/2020	5002704	MS	Campo Grande	1	153	17.07624	895982	69.7	22.8	-20.4640173	-54.6162947	1	23.3	69.7	22.85833333	51.5	58
05/11/2020	5002704	MS	Campo Grande	2	155	17.29945	895982	69.7	22.8	-20.4640173	-54.6162947	1	23.3	69.7	24.22916667	59.08333333	59
05/12/2020	5002704	MS	Campo Grande	4	159	17.74589	895982	69.7	22.8	-20.4640173	-54.6162947	1	23.3	69.7	21.55833333	85.08333333	60
5/13/2020	5002704	MS	Campo Grande	3	162	18.08072	895982	69.7	22.8	-20.4640173	-54.6162947	1	23.3	69.7	20.30416667	85.04166667	61
5/14/2020	5002704	MS	Campo Grande	5	167	18.63877	895982	69.7	22.8	-20.4640173	-54.6162947	1	23.3	69.7	19.57916667	76.04166667	62
5/15/2020	5002704	MS	Campo Grande	4	171	19.0852	895982	69.7	22.8	-20.4640173	-54.6162947	1	23.3	69.7	17.9875	78.29166667	63
5/16/2020	5002704	MS	Campo Grande	1	172	19.19681	895982	69.7	22.8	-20.4640173	-54.6162947	1	23.3	69.7	19.00416667	72.29166667	64
5/17/2020	5002704	MS	Campo Grande	2	174	19.42003	895982	69.7	22.8	-20.4640173	-54.6162947	1	23.3	69.7	19.76666667	67.625	65
5/18/2020	5002704	MS	Campo Grande	7	181	20.2013	895982	69.7	22.8	-20.4640173	-54.6162947	1	23.3	69.7	20.97083333	61.625	66
5/19/2020	5002704	MS	Campo Grande	7	188	20.98256	895982	69.7	22.8	-20.4640173	-54.6162947	1	23.3	69.7	22.35833333	53.20833333	67
5/20/2020	5002704	MS	Campo Grande	6	194	21.65222	895982	69.7	22.8	-20.4640173	-54.6162947	1	23.3	69.7	23.77916667	55.66666667	68
5/21/2020	5002704	MS	Campo Grande	28	222	24.77728	895982	69.7	22.8	-20.4640173	-54.6162947	1	23.3	69.7	24.7625	63.20833333	69
5/22/2020	5002704	MS	Campo Grande	2	224	25.0005	895982	69.7	22.8	-20.4640173	-54.6162947	1	23.3	69.7	23.14583333	67.625	70
5/23/2020	5002704	MS	Campo Grande	14	238	26.56303	895982	69.7	22.8	-20.4640173	-54.6162947	1	23.3	69.7	13.35416667	58.83333333	71
5/24/2020	5002704	MS	Campo Grande	7	245	27.3443	895982	69.7	22.8	-20.4640173	-54.6162947	1	23.3	69.7	12.97916667	77.33333333	72
5/25/2020	5002704	MS	Campo Grande	4	249	27.79074	895982	69.7	22.8	-20.4640173	-54.6162947	1	23.3	69.7	13.57083333	69.66666667	73
5/26/2020	5002704	MS	Campo Grande	13	262	29.24166	895982	69.7	22.8	-20.4640173	-54.6162947	1	23.3	69.7	15.02916667	58.08333333	74
5/27/2020	5002704	MS	Campo Grande	3	265	29.57649	895982	69.7	22.8	-20.4640173	-54.6162947	1	23.3	69.7	15.95	54.04166667	75
5/28/2020	5002704	MS	Campo Grande	13	278	31.02741	895982	69.7	22.8	-20.4640173	-54.6162947	1	23.3	69.7	17.59166667	43.79166667	76
5/29/2020	5002704	MS	Campo Grande	5	283	31.58546	895982	69.7	22.8	-20.4640173	-54.6162947	1	23.3	69.7	18.92083333	47.08333333	77
5/30/2020	5002704	MS	Campo Grande	10	293	32.70155	895982	69.7	22.8	-20.4640173	-54.6162947	1	23.3	69.7	21.32083333	44.70833333	78
5/31/2020	5002704	MS	Campo Grande	19	312	34.82213	895982	69.7	22.8	-20.4640173	-54.6162947	1	23.3	69.7	22.7875	41.95833333	79
06/01/2020	5002704	MS	Campo Grande	5	317	35.38018	895982	69.7	22.8	-20.4640173	-54.6162947	1	23.3	69.7	20.31666667	65.66666667	80
06/02/2020	5002704	MS	Campo Grande	12	329	36.71949	895982	69.7	22.8	-20.4640173	-54.6162947	1	23.3	69.7	16.08333333	80.91666667	81
06/03/2020	5002704	MS	Campo Grande	12	341	38.0588	895982	69.7	22.8	-20.4640173	-54.6162947	1	23.3	69.7	16.36666667	42.16666667	82
06/04/2020	5002704	MS	Campo Grande	10	351	39.17489	895982	69.7	22.8	-20.4640173	-54.6162947	1	23.3	69.7	19.51666667	74.5	83
06/05/2020	5002704	MS	Campo Grande	22	373	41.6303	895982	69.7	22.8	-20.4640173	-54.6162947	1	23.3	69.7	20.94583333	74.95833333	84
06/06/2020	5002704	MS	Campo Grande	15	388	43.30444	895982	69.7	22.8	-20.4640173	-54.6162947	1	23.3	69.7	16.28333333	83.125	85
06/07/2020	5002704	MS	Campo Grande	10	398	44.42054	895982	69.7	22.8	-20.4640173	-54.6162947	1	23.3	69.7	20.09166667	76.875	86
06/08/2020	5002704	MS	Campo Grande	24	422	47.09916	895982	69.7	22.8	-20.4640173	-54.6162947	1	23.3	69.7	23.4125	70.33333333	87
06/09/2020	5002704	MS	Campo Grande	12	434	48.43847	895982	69.7	22.8	-20.4640173	-54.6162947	1	23.3	69.7	23.47916667	71.125	88
06/10/2020	5002704	MS	Campo Grande	126	560	62.50126	895982	69.7	22.8	-20.4640173	-54.6162947	1	23.3	69.7	23.28333333	67.33333333	89
06/11/2020	5002704	MS	Campo Grande	48	608	67.85851	895982	69.7	22.8	-20.4640173	-54.6162947	1	23.3	69.7	22.7875	61.70833333	90
06/12/2020	5002704	MS	Campo Grande	40	648	72.32288	895982	69.7	22.8	-20.4640173	-54.6162947	1	23.3	69.7	22.77916667	59.66666667	91
6/13/2020	5002704	MS	Campo Grande	36	684	76.34082	895982	69.7	22.8	-20.4640173	-54.6162947	1	23.3	69.7	23.1125	58.95833333	92
6/14/2020	5002704	MS	Campo Grande	36	720	80.35876	895982	69.7	22.8	-20.4640173	-54.6162947	1	23.3	69.7	22.24583333	69.95833333	93
6/15/2020	5002704	MS	Campo Grande	64	784	87.50176	895982	69.7	22.8	-20.4640173	-54.6162947	1	23.3	69.7	22.24166667	63.41666667	94
6/16/2020	5002704	MS	Campo Grande	84	868	96.87695	895982	69.7	22.8	-20.4640173	-54.6162947	1	23.3	69.7	22.22916667	52.33333333	95
6/17/2020	5002704	MS	Campo Grande	8	876	97.76982	895982	69.7	22.8	-20.4640173	-54.6162947	1	23.3	69.7	22.25	52.45833333	96
6/18/2020	5002704	MS	Campo Grande	99	975	108.81915	895982	69.7	22.8	-20.4640173	-54.6162947	1	23.3	69.7	22.0875	56.125	97
6/19/2020	5002704	MS	Campo Grande	92	1067	119.08721	895982	69.7	22.8	-20.4640173	-54.6162947	1	23.3	69.7	21.77916667	59.16666667	98
6/20/2020	5002704	MS	Campo Grande	75	1142	127.45792	895982	69.7	22.8	-20.4640173	-54.6162947	1	23.3	69.7	22.52916667	52.75	99
6/21/2020	5002704	MS	Campo Grande	70	1212	135.27057	895982	69.7	22.8	-20.4640173	-54.6162947	1	23.3	69.7	22.00416667	46.20833333	100
6/22/2020	5002704	MS	Campo Grande	126	1338	149.33336	895982	69.7	22.8	-20.4640173	-54.6162947	1	23.3	69.7	22.5125	45.79166667	101
6/23/2020	5002704	MS	Campo Grande	108	1446	161.38717	895982	69.7	22.8	-20.4640173	-54.6162947	1	23.3	69.7	22.27916667	43.70833333	102
6/24/2020	5002704	MS	Campo Grande	108	1554	173.44098	895982	69.7	22.8	-20.4640173	-54.6162947	1	23.3	69.7	22.025	45.41666667	103
6/25/2020	5002704	MS	Campo Grande	150	1704	190.18239	895982	69.7	22.8	-20.4640173	-54.6162947	1	23.3	69.7	21.9875	60.04166667	104
6/26/2020	5002704	MS	Campo Grande	192	1896	211.61139	895982	69.7	22.8	-20.4640173	-54.6162947	1	23.3	69.7	18.04166667	87.16666667	105
6/27/2020	5002704	MS	Campo Grande	0	1896	211.61139	895982	69.7	22.8	-20.4640173	-54.6162947	1	23.3	69.7	15.86666667	53.20833333	106
6/28/2020	5002704	MS	Campo Grande	132	2028	226.34383	895982	69.7	22.8	-20.4640173	-54.6162947	1	23.3	69.7	16.55	50.04166667	107
6/29/2020	5002704	MS	Campo Grande	140	2168	241.96915	895982	69.7	22.8	-20.4640173	-54.6162947	1	23.3	69.7	20.2125	70.54166667	108
6/30/2020	5002704	MS	Campo Grande	323	2491	278.01898	895982	69.7	22.8	-20.4640173	-54.6162947	1	23.3	69.7	21.95416667	59.125	109
07/01/2020	5002704	MS	Campo Grande	121	2612	291.52371	895982	69.7	22.8	-20.4640173	-54.6162947	1	23.3	69.7	17.2625	56.33333333	110
07/02/2020	5002704	MS	Campo Grande	0	2612	291.52371	895982	69.7	22.8	-20.4640173	-54.6162947	1	23.3	69.7	13.3125	59.08333333	111
3/20/2020	5103403	MT	Cuiaba	1	1	0.16325	612547	70.3	25.8	-15.5986686	-56.0991301	1	26.1	74.7	20.43333333	62.70833333	1
3/21/2020	5103403	MT	Cuiaba	0	1	0.16325	612547	70.3	25.8	-15.5986686	-56.0991301	1	26.1	74.7	19.7375	64.54166667	2
3/22/2020	5103403	MT	Cuiaba	0	1	0.16325	612547	70.3	25.8	-15.5986686	-56.0991301	1	26.1	74.7	21.8375	55.83333333	3
3/23/2020	5103403	MT	Cuiaba	4	5	0.81626	612547	70.3	25.8	-15.5986686	-56.0991301	1	26.1	74.7	22.21666667	57.79166667	4
3/24/2020	5103403	MT	Cuiaba	0	5	0.81626	612547	70.3	25.8	-15.5986686	-56.0991301	1	26.1	74.7			5
3/25/2020	5103403	MT	Cuiaba	1	6	0.97952	612547	70.3	25.8	-15.5986686	-56.0991301	1	26.1	74.7	21.6625	60.08333333	6
3/26/2020	5103403	MT	Cuiaba	2	8	1.30602	612547	70.3	25.8	-15.5986686	-56.0991301	1	26.1	74.7	23.1875	53.25	7
3/27/2020	5103403	MT	Cuiaba	0	8	1.30602	612547	70.3	25.8	-15.5986686	-56.0991301	1	26.1	74.7	22.25833333	55.79166667	8
3/28/2020	5103403	MT	Cuiaba	0	8	1.30602	612547	70.3	25.8	-15.5986686	-56.0991301	1	26.1	74.7	22.11666667	57.41666667	9
3/29/2020	5103403	MT	Cuiaba	0	8	1.30602	612547	70.3	25.8	-15.5986686	-56.0991301	1	26.1	74.7	23.25416667	48.08333333	10
3/30/2020	5103403	MT	Cuiaba	4	12	1.95903	612547	70.3	25.8	-15.5986686	-56.0991301	1	26.1	74.7	22.8625	52	11
3/31/2020	5103403	MT	Cuiaba	6	18	2.93855	612547	70.3	25.8	-15.5986686	-56.0991301	1	26.1	74.7			12
04/01/2020	5103403	MT	Cuiaba	1	19	3.1018	612547	70.3	25.8	-15.5986686	-56.0991301	1	26.1	74.7	22.43333333	57.04166667	13
04/02/2020	5103403	MT	Cuiaba	6	25	4.08132	612547	70.3	25.8	-15.5986686	-56.0991301	1	26.1	74.7	23.275	50.41666667	14
04/03/2020	5103403	MT	Cuiaba	0	25	4.08132	612547	70.3	25.8	-15.5986686	-56.0991301	1	26.1	74.7	22.13333333	57.5	15
04/04/2020	5103403	MT	Cuiaba	13	38	6.20361	612547	70.3	25.8	-15.5986686	-56.0991301	1	26.1	74.7	21.09166667	60.54166667	16
04/05/2020	5103403	MT	Cuiaba	0	38	6.20361	612547	70.3	25.8	-15.5986686	-56.0991301	1	26.1	74.7	23.27083333	51.08333333	17
04/06/2020	5103403	MT	Cuiaba	5	43	7.01987	612547	70.3	25.8	-15.5986686	-56.0991301	1	26.1	74.7	23.975	47.58333333	18
04/07/2020	5103403	MT	Cuiaba	0	43	7.01987	612547	70.3	25.8	-15.5986686	-56.0991301	1	26.1	74.7	22.22083333	55.75	19
04/08/2020	5103403	MT	Cuiaba	7	50	8.16264	612547	70.3	25.8	-15.5986686	-56.0991301	1	26.1	74.7	20.65	59.08333333	20
04/09/2020	5103403	MT	Cuiaba	8	58	9.46866	612547	70.3	25.8	-15.5986686	-56.0991301	1	26.1	74.7	21.45	52.58333333	21
04/10/2020	5103403	MT	Cuiaba	2	60	9.79517	612547	70.3	25.8	-15.5986686	-56.0991301	1	26.1	74.7	20.95416667	50.95833333	22
04/11/2020	5103403	MT	Cuiaba	4	64	10.44818	612547	70.3	25.8	-15.5986686	-56.0991301	1	26.1	74.7	21.5125	48.58333333	23
04/12/2020	5103403	MT	Cuiaba	0	64	10.44818	612547	70.3	25.8	-15.5986686	-56.0991301	1	26.1	74.7	22.43333333	47.20833333	24
4/13/2020	5103403	MT	Cuiaba	8	72	11.7542	612547	70.3	25.8	-15.5986686	-56.0991301	1	26.1	74.7	23.21666667	46.83333333	25
4/14/2020	5103403	MT	Cuiaba	3	75	12.24396	612547	70.3	25.8	-15.5986686	-56.0991301	1	26.1	74.7	21.025	58.83333333	26
4/15/2020	5103403	MT	Cuiaba	4	79	12.89697	612547	70.3	25.8	-15.5986686	-56.0991301	1	26.1	74.7	18.97916667	66.66666667	27
4/16/2020	5103403	MT	Cuiaba	4	83	13.54998	612547	70.3	25.8	-15.5986686	-56.0991301	1	26.1	74.7	18.89166667	54.20833333	28
4/17/2020	5103403	MT	Cuiaba	5	88	14.36624	612547	70.3	25.8	-15.5986686	-56.0991301	1	26.1	74.7	18.30416667	49	29
4/18/2020	5103403	MT	Cuiaba	3	91	14.856	612547	70.3	25.8	-15.5986686	-56.0991301	1	26.1	74.7	20.00833333	42.66666667	30
4/19/2020	5103403	MT	Cuiaba	1	92	15.01926	612547	70.3	25.8	-15.5986686	-56.0991301	1	26.1	74.7	20.25	63.83333333	31
4/20/2020	5103403	MT	Cuiaba	4	96	15.67227	612547	70.3	25.8	-15.5986686	-56.0991301	1	26.1	74.7	21.6375	52.54166667	32
4/21/2020	5103403	MT	Cuiaba	0	96	15.67227	612547	70.3	25.8	-15.5986686	-56.0991301	1	26.1	74.7	21.69583333	55.04166667	33
4/22/2020	5103403	MT	Cuiaba	6	102	16.65178	612547	70.3	25.8	-15.5986686	-56.0991301	1	26.1	74.7	21.22916667	54.95833333	34
4/23/2020	5103403	MT	Cuiaba	6	108	17.6313	612547	70.3	25.8	-15.5986686	-56.0991301	1	26.1	74.7	21.64166667	52.16666667	35
4/24/2020	5103403	MT	Cuiaba	11	119	19.42708	612547	70.3	25.8	-15.5986686	-56.0991301	1	26.1	74.7	22.05	52	36
4/25/2020	5103403	MT	Cuiaba	5	124	20.24334	612547	70.3	25.8	-15.5986686	-56.0991301	1	26.1	74.7	23.01666667	47.45833333	37
4/26/2020	5103403	MT	Cuiaba	3	127	20.7331	612547	70.3	25.8	-15.5986686	-56.0991301	1	26.1	74.7	23.375	49.70833333	38
4/27/2020	5103403	MT	Cuiaba	0	127	20.7331	612547	70.3	25.8	-15.5986686	-56.0991301	1	26.1	74.7	22.575	47.95833333	39
4/28/2020	5103403	MT	Cuiaba	0	127	20.7331	612547	70.3	25.8	-15.5986686	-56.0991301	1	26.1	74.7	21.84583333	45.25	40
4/29/2020	5103403	MT	Cuiaba	2	129	21.05961	612547	70.3	25.8	-15.5986686	-56.0991301	1	26.1	74.7	22.4875	45.25	41
4/30/2020	5103403	MT	Cuiaba	5	134	21.87587	612547	70.3	25.8	-15.5986686	-56.0991301	1	26.1	74.7	22.1	46.125	42
05/01/2020	5103403	MT	Cuiaba	4	138	22.52888	612547	70.3	25.8	-15.5986686	-56.0991301	1	26.1	74.7	21.92083333	46.66666667	43
05/02/2020	5103403	MT	Cuiaba	3	141	23.01864	612547	70.3	25.8	-15.5986686	-56.0991301	1	26.1	74.7	21.6875	46.20833333	44
05/03/2020	5103403	MT	Cuiaba	3	144	23.5084	612547	70.3	25.8	-15.5986686	-56.0991301	1	26.1	74.7	21.86666667	42.16666667	45
05/04/2020	5103403	MT	Cuiaba	1	145	23.67165	612547	70.3	25.8	-15.5986686	-56.0991301	1	26.1	74.7	21.80833333	40.95833333	46
05/05/2020	5103403	MT	Cuiaba	3	148	24.16141	612547	70.3	25.8	-15.5986686	-56.0991301	1	26.1	74.7	21.8375	42.08333333	47
05/06/2020	5103403	MT	Cuiaba	7	155	25.30418	612547	70.3	25.8	-15.5986686	-56.0991301	1	26.1	74.7	19.9875	60.08333333	48
05/07/2020	5103403	MT	Cuiaba	7	162	26.44695	612547	70.3	25.8	-15.5986686	-56.0991301	1	26.1	74.7	15.52083333	68.375	49
05/08/2020	5103403	MT	Cuiaba	9	171	27.91623	612547	70.3	25.8	-15.5986686	-56.0991301	1	26.1	74.7	14.89166667	57	50
05/09/2020	5103403	MT	Cuiaba	12	183	29.87526	612547	70.3	25.8	-15.5986686	-56.0991301	1	26.1	74.7	17.225	57.5	51
05/10/2020	5103403	MT	Cuiaba	2	185	30.20176	612547	70.3	25.8	-15.5986686	-56.0991301	1	26.1	74.7	20.275	55.04166667	52
05/11/2020	5103403	MT	Cuiaba	7	192	31.34453	612547	70.3	25.8	-15.5986686	-56.0991301	1	26.1	74.7	22.50833333	48.375	53
05/12/2020	5103403	MT	Cuiaba	19	211	34.44634	612547	70.3	25.8	-15.5986686	-56.0991301	1	26.1	74.7	22.525	51.20833333	54
5/13/2020	5103403	MT	Cuiaba	16	227	37.05838	612547	70.3	25.8	-15.5986686	-56.0991301	1	26.1	74.7	22.80833333	47.16666667	55
5/14/2020	5103403	MT	Cuiaba	8	235	38.3644	612547	70.3	25.8	-15.5986686	-56.0991301	1	26.1	74.7	17.89166667	70.20833333	56
5/15/2020	5103403	MT	Cuiaba	17	252	41.1397	612547	70.3	25.8	-15.5986686	-56.0991301	1	26.1	74.7	17.93333333	65.54166667	57
5/16/2020	5103403	MT	Cuiaba	13	265	43.26199	612547	70.3	25.8	-15.5986686	-56.0991301	1	26.1	74.7	17.75	59.08333333	58
5/17/2020	5103403	MT	Cuiaba	9	274	44.73126	612547	70.3	25.8	-15.5986686	-56.0991301	1	26.1	74.7	17.20416667	57.66666667	59
5/18/2020	5103403	MT	Cuiaba	19	293	47.83306	612547	70.3	25.8	-15.5986686	-56.0991301	1	26.1	74.7	19.65	55.875	60
5/19/2020	5103403	MT	Cuiaba	16	309	50.44511	612547	70.3	25.8	-15.5986686	-56.0991301	1	26.1	74.7	20.60416667	55.16666667	61
5/20/2020	5103403	MT	Cuiaba	25	334	54.52643	612547	70.3	25.8	-15.5986686	-56.0991301	1	26.1	74.7	22.75	46.95833333	62
5/21/2020	5103403	MT	Cuiaba	46	380	62.03606	612547	70.3	25.8	-15.5986686	-56.0991301	1	26.1	74.7	23.07083333	46.83333333	63
5/22/2020	5103403	MT	Cuiaba	20	400	65.30111	612547	70.3	25.8	-15.5986686	-56.0991301	1	26.1	74.7	22.97083333	45.79166667	64
5/23/2020	5103403	MT	Cuiaba	25	425	69.38243	612547	70.3	25.8	-15.5986686	-56.0991301	1	26.1	74.7	14.65	65.08333333	65
5/24/2020	5103403	MT	Cuiaba	64	489	79.83061	612547	70.3	25.8	-15.5986686	-56.0991301	1	26.1	74.7	12.925	58.375	66
5/25/2020	5103403	MT	Cuiaba	29	518	84.56494	612547	70.3	25.8	-15.5986686	-56.0991301	1	26.1	74.7	18.99583333	71.16666667	67
5/26/2020	5103403	MT	Cuiaba	46	564	92.07457	612547	70.3	25.8	-15.5986686	-56.0991301	1	26.1	74.7	19.77916667	67.16666667	68
5/27/2020	5103403	MT	Cuiaba	48	612	99.9107	612547	70.3	25.8	-15.5986686	-56.0991301	1	26.1	74.7	20.80416667	61.70833333	69
5/28/2020	5103403	MT	Cuiaba	43	655	106.93057	612547	70.3	25.8	-15.5986686	-56.0991301	1	26.1	74.7	22.3625	60.58333333	70
5/29/2020	5103403	MT	Cuiaba	37	692	112.97092	612547	70.3	25.8	-15.5986686	-56.0991301	1	26.1	74.7	24.65	57.66666667	71
5/30/2020	5103403	MT	Cuiaba	31	723	118.03176	612547	70.3	25.8	-15.5986686	-56.0991301	1	26.1	74.7	26.175	53.95833333	72
5/31/2020	5103403	MT	Cuiaba	24	747	121.94983	612547	70.3	25.8	-15.5986686	-56.0991301	1	26.1	74.7	26.10833333	54.04166667	73
06/01/2020	5103403	MT	Cuiaba	48	795	129.78596	612547	70.3	25.8	-15.5986686	-56.0991301	1	26.1	74.7	25.89166667	57.83333333	74
06/02/2020	5103403	MT	Cuiaba	34	829	135.33655	612547	70.3	25.8	-15.5986686	-56.0991301	1	26.1	74.7	20.9375	73.95833333	75
06/03/2020	5103403	MT	Cuiaba	59	888	144.96847	612547	70.3	25.8	-15.5986686	-56.0991301	1	26.1	74.7	20.4125	76.29166667	76
06/04/2020	5103403	MT	Cuiaba	87	975	159.17146	612547	70.3	25.8	-15.5986686	-56.0991301	1	26.1	74.7	25.95	64.375	77
06/05/2020	5103403	MT	Cuiaba	62	1037	169.29313	612547	70.3	25.8	-15.5986686	-56.0991301	1	26.1	74.7	28.20416667	57.91666667	78
06/06/2020	5103403	MT	Cuiaba	44	1081	176.47625	612547	70.3	25.8	-15.5986686	-56.0991301	1	26.1	74.7	23.14166667	71.625	79
06/07/2020	5103403	MT	Cuiaba	131	1212	197.86237	612547	70.3	25.8	-15.5986686	-56.0991301	1	26.1	74.7	24.84583333	67.54166667	80
06/08/2020	5103403	MT	Cuiaba	73	1285	209.77982	612547	70.3	25.8	-15.5986686	-56.0991301	1	26.1	74.7	28.66666667	61.45833333	81
06/09/2020	5103403	MT	Cuiaba	47	1332	217.4527	612547	70.3	25.8	-15.5986686	-56.0991301	1	26.1	74.7	28.92916667	54.79166667	82
06/10/2020	5103403	MT	Cuiaba	35	1367	223.16655	612547	70.3	25.8	-15.5986686	-56.0991301	1	26.1	74.7	28.8125	50.79166667	83
06/11/2020	5103403	MT	Cuiaba	96	1463	238.83882	612547	70.3	25.8	-15.5986686	-56.0991301	1	26.1	74.7	28.62083333	47.83333333	84
06/12/2020	5103403	MT	Cuiaba	81	1544	252.06229	612547	70.3	25.8	-15.5986686	-56.0991301	1	26.1	74.7	28.51666667	48.79166667	85
6/13/2020	5103403	MT	Cuiaba	113	1657	270.50985	612547	70.3	25.8	-15.5986686	-56.0991301	1	26.1	74.7	28.94166667	52.33333333	86
6/14/2020	5103403	MT	Cuiaba	167	1824	297.77307	612547	70.3	25.8	-15.5986686	-56.0991301	1	26.1	74.7	26.28333333	69.04166667	87
6/15/2020	5103403	MT	Cuiaba	33	1857	303.16041	612547	70.3	25.8	-15.5986686	-56.0991301	1	26.1	74.7	24.125	73.375	88
6/16/2020	5103403	MT	Cuiaba	84	1941	316.87364	612547	70.3	25.8	-15.5986686	-56.0991301	1	26.1	74.7	26.29166667	60.625	89
6/17/2020	5103403	MT	Cuiaba	80	2021	329.93387	612547	70.3	25.8	-15.5986686	-56.0991301	1	26.1	74.7	27.55416667	49.625	90
6/18/2020	5103403	MT	Cuiaba	138	2159	352.46275	612547	70.3	25.8	-15.5986686	-56.0991301	1	26.1	74.7	27.50833333	47	91
6/19/2020	5103403	MT	Cuiaba	82	2241	365.84948	612547	70.3	25.8	-15.5986686	-56.0991301	1	26.1	74.7	27.6375	51.375	92
6/20/2020	5103403	MT	Cuiaba	161	2402	392.13318	612547	70.3	25.8	-15.5986686	-56.0991301	1	26.1	74.7	27.9125	45	93
6/21/2020	5103403	MT	Cuiaba	199	2601	424.62048	612547	70.3	25.8	-15.5986686	-56.0991301	1	26.1	74.7	27.52916667	48.875	94
6/22/2020	5103403	MT	Cuiaba	129	2730	445.68009	612547	70.3	25.8	-15.5986686	-56.0991301	1	26.1	74.7	27.55833333	47.58333333	95
6/23/2020	5103403	MT	Cuiaba	184	2914	475.7186	612547	70.3	25.8	-15.5986686	-56.0991301	1	26.1	74.7	27.20833333	43.54166667	96
6/24/2020	5103403	MT	Cuiaba	101	3015	492.20713	612547	70.3	25.8	-15.5986686	-56.0991301	1	26.1	74.7	27.33333333	42.125	97
6/25/2020	5103403	MT	Cuiaba	117	3132	511.3077	612547	70.3	25.8	-15.5986686	-56.0991301	1	26.1	74.7	29.24583333	43.16666667	98
6/26/2020	5103403	MT	Cuiaba	126	3258	531.87755	612547	70.3	25.8	-15.5986686	-56.0991301	1	26.1	74.7	26.05416667	62.83333333	99
6/27/2020	5103403	MT	Cuiaba	136	3394	554.07993	612547	70.3	25.8	-15.5986686	-56.0991301	1	26.1	74.7	21.0125	80.58333333	100
6/28/2020	5103403	MT	Cuiaba	176	3570	582.81242	612547	70.3	25.8	-15.5986686	-56.0991301	1	26.1	74.7	21.275	74.16666667	101
6/29/2020	5103403	MT	Cuiaba	170	3740	610.56539	612547	70.3	25.8	-15.5986686	-56.0991301	1	26.1	74.7	25.36666667	62.79166667	102
6/30/2020	5103403	MT	Cuiaba	224	3964	647.13402	612547	70.3	25.8	-15.5986686	-56.0991301	1	26.1	74.7	28.54166667	41.04166667	103
07/01/2020	5103403	MT	Cuiaba	226	4190	684.02914	612547	70.3	25.8	-15.5986686	-56.0991301	1	26.1	74.7	25.3375	56.41666667	104
07/02/2020	5103403	MT	Cuiaba	0	4190	684.02914	612547	70.3	25.8	-15.5986686	-56.0991301	1	26.1	74.7	22.5875	51.125	105
03/12/2020	4106902	PR	Curitiba	5	5	0.25865	1933105	80.4	16.8	-25.4295963	-49.2712724	0	17.4	81	21.25833333	70.25	1
3/13/2020	4106902	PR	Curitiba	0	5	0.25865	1933105	80.4	16.8	-25.4295963	-49.2712724	0	17.4	81	22.16666667	67.54166667	2
3/14/2020	4106902	PR	Curitiba	0	5	0.25865	1933105	80.4	16.8	-25.4295963	-49.2712724	0	17.4	81	21.81666667	66.95833333	3
3/15/2020	4106902	PR	Curitiba	0	5	0.25865	1933105	80.4	16.8	-25.4295963	-49.2712724	0	17.4	81	23.94583333	65.16666667	4
3/16/2020	4106902	PR	Curitiba	0	5	0.25865	1933105	80.4	16.8	-25.4295963	-49.2712724	0	17.4	81	23.8875	73.16666667	5
3/17/2020	4106902	PR	Curitiba	2	7	0.36211	1933105	80.4	16.8	-25.4295963	-49.2712724	0	17.4	81	21.73333333	76.29166667	6
3/18/2020	4106902	PR	Curitiba	1	8	0.41384	1933105	80.4	16.8	-25.4295963	-49.2712724	0	17.4	81	22.17916667	77	7
3/19/2020	4106902	PR	Curitiba	9	17	0.87941	1933105	80.4	16.8	-25.4295963	-49.2712724	0	17.4	81	22.87916667	70.66666667	8
3/20/2020	4106902	PR	Curitiba	10	27	1.39672	1933105	80.4	16.8	-25.4295963	-49.2712724	0	17.4	81	22.24166667	74.16666667	9
3/21/2020	4106902	PR	Curitiba	4	31	1.60364	1933105	80.4	16.8	-25.4295963	-49.2712724	0	17.4	81	19.32916667	79.45833333	10
3/22/2020	4106902	PR	Curitiba	0	31	1.60364	1933105	80.4	16.8	-25.4295963	-49.2712724	0	17.4	81	19.52083333	71.375	11
3/23/2020	4106902	PR	Curitiba	3	34	1.75883	1933105	80.4	16.8	-25.4295963	-49.2712724	0	17.4	81	18.47083333	74.66666667	12
3/24/2020	4106902	PR	Curitiba	6	40	2.06921	1933105	80.4	16.8	-25.4295963	-49.2712724	0	17.4	81	18.2625	72.75	13
3/25/2020	4106902	PR	Curitiba	20	60	3.10381	1933105	80.4	16.8	-25.4295963	-49.2712724	0	17.4	81	18.56666667	73.625	14
3/26/2020	4106902	PR	Curitiba	6	66	3.4142	1933105	80.4	16.8	-25.4295963	-49.2712724	0	17.4	81	18.62083333	72.66666667	15
3/27/2020	4106902	PR	Curitiba	5	71	3.67285	1933105	80.4	16.8	-25.4295963	-49.2712724	0	17.4	81	18.6375	73.66666667	16
3/28/2020	4106902	PR	Curitiba	3	74	3.82804	1933105	80.4	16.8	-25.4295963	-49.2712724	0	17.4	81	20.1125	75.29166667	17
3/29/2020	4106902	PR	Curitiba	0	74	3.82804	1933105	80.4	16.8	-25.4295963	-49.2712724	0	17.4	81	20.0875	84.04166667	18
3/30/2020	4106902	PR	Curitiba	3	77	3.98323	1933105	80.4	16.8	-25.4295963	-49.2712724	0	17.4	81	21.24583333	79.04166667	19
3/31/2020	4106902	PR	Curitiba	10	87	4.50053	1933105	80.4	16.8	-25.4295963	-49.2712724	0	17.4	81	22	76.29166667	20
04/01/2020	4106902	PR	Curitiba	10	97	5.01783	1933105	80.4	16.8	-25.4295963	-49.2712724	0	17.4	81	21.7	76.70833333	21
04/02/2020	4106902	PR	Curitiba	2	99	5.12129	1933105	80.4	16.8	-25.4295963	-49.2712724	0	17.4	81	23.0125	71.33333333	22
04/03/2020	4106902	PR	Curitiba	15	114	5.89725	1933105	80.4	16.8	-25.4295963	-49.2712724	0	17.4	81	20.0375	53.625	23
04/04/2020	4106902	PR	Curitiba	39	153	7.91473	1933105	80.4	16.8	-25.4295963	-49.2712724	0	17.4	81	16.775	59.91666667	24
04/05/2020	4106902	PR	Curitiba	19	172	8.8976	1933105	80.4	16.8	-25.4295963	-49.2712724	0	17.4	81	18.15416667	71.04166667	25
04/06/2020	4106902	PR	Curitiba	3	175	9.05279	1933105	80.4	16.8	-25.4295963	-49.2712724	0	17.4	81	20.7125	74.91666667	26
04/07/2020	4106902	PR	Curitiba	19	194	10.03567	1933105	80.4	16.8	-25.4295963	-49.2712724	0	17.4	81	18.5125	60.16666667	27
04/08/2020	4106902	PR	Curitiba	11	205	10.6047	1933105	80.4	16.8	-25.4295963	-49.2712724	0	17.4	81	17.7375	74.5	28
04/09/2020	4106902	PR	Curitiba	32	237	12.26007	1933105	80.4	16.8	-25.4295963	-49.2712724	0	17.4	81	16.6625	74.83333333	29
04/10/2020	4106902	PR	Curitiba	14	251	12.98429	1933105	80.4	16.8	-25.4295963	-49.2712724	0	17.4	81	16.54166667	73.875	30
04/11/2020	4106902	PR	Curitiba	28	279	14.43274	1933105	80.4	16.8	-25.4295963	-49.2712724	0	17.4	81	15.85833333	77.79166667	31
04/12/2020	4106902	PR	Curitiba	23	302	15.62253	1933105	80.4	16.8	-25.4295963	-49.2712724	0	17.4	81	17.05833333	77.04166667	32
4/13/2020	4106902	PR	Curitiba	0	302	15.62253	1933105	80.4	16.8	-25.4295963	-49.2712724	0	17.4	81	17.75416667	72	33
4/14/2020	4106902	PR	Curitiba	0	302	15.62253	1933105	80.4	16.8	-25.4295963	-49.2712724	0	17.4	81	17.31666667	82.29166667	34
4/15/2020	4106902	PR	Curitiba	4	306	15.82946	1933105	80.4	16.8	-25.4295963	-49.2712724	0	17.4	81	15.04583333	54.16666667	35
4/16/2020	4106902	PR	Curitiba	14	320	16.55368	1933105	80.4	16.8	-25.4295963	-49.2712724	0	17.4	81	15.3	51.75	36
4/17/2020	4106902	PR	Curitiba	15	335	17.32963	1933105	80.4	16.8	-25.4295963	-49.2712724	0	17.4	81	14.9875	67.25	37
4/18/2020	4106902	PR	Curitiba	11	346	17.89867	1933105	80.4	16.8	-25.4295963	-49.2712724	0	17.4	81	14.39583333	77.75	38
4/19/2020	4106902	PR	Curitiba	14	360	18.62289	1933105	80.4	16.8	-25.4295963	-49.2712724	0	17.4	81	15.84166667	74.875	39
4/20/2020	4106902	PR	Curitiba	9	369	19.08846	1933105	80.4	16.8	-25.4295963	-49.2712724	0	17.4	81	17.11666667	73.75	40
4/21/2020	4106902	PR	Curitiba	4	373	19.29538	1933105	80.4	16.8	-25.4295963	-49.2712724	0	17.4	81	17.8125	76.5	41
4/22/2020	4106902	PR	Curitiba	7	380	19.65749	1933105	80.4	16.8	-25.4295963	-49.2712724	0	17.4	81	17.55	68.25	42
4/23/2020	4106902	PR	Curitiba	9	389	20.12307	1933105	80.4	16.8	-25.4295963	-49.2712724	0	17.4	81	16.3625	63.25	43
4/24/2020	4106902	PR	Curitiba	8	397	20.53691	1933105	80.4	16.8	-25.4295963	-49.2712724	0	17.4	81	17.3625	76.79166667	44
4/25/2020	4106902	PR	Curitiba	4	401	20.74383	1933105	80.4	16.8	-25.4295963	-49.2712724	0	17.4	81	20.62916667	71.33333333	45
4/26/2020	4106902	PR	Curitiba	3	404	20.89902	1933105	80.4	16.8	-25.4295963	-49.2712724	0	17.4	81	20.5	53.16666667	46
4/27/2020	4106902	PR	Curitiba	10	414	21.41632	1933105	80.4	16.8	-25.4295963	-49.2712724	0	17.4	81	17.92083333	76.04166667	47
4/28/2020	4106902	PR	Curitiba	12	426	22.03709	1933105	80.4	16.8	-25.4295963	-49.2712724	0	17.4	81	19.02083333	77.25	48
4/29/2020	4106902	PR	Curitiba	8	434	22.45093	1933105	80.4	16.8	-25.4295963	-49.2712724	0	17.4	81	20.00416667	56.79166667	49
4/30/2020	4106902	PR	Curitiba	10	444	22.96823	1933105	80.4	16.8	-25.4295963	-49.2712724	0	17.4	81	21.08333333	58.70833333	50
05/01/2020	4106902	PR	Curitiba	9	453	23.4338	1933105	80.4	16.8	-25.4295963	-49.2712724	0	17.4	81	20.49583333	68.33333333	51
05/02/2020	4106902	PR	Curitiba	14	467	24.15803	1933105	80.4	16.8	-25.4295963	-49.2712724	0	17.4	81	18.4875	62.5	52
05/03/2020	4106902	PR	Curitiba	3	470	24.31322	1933105	80.4	16.8	-25.4295963	-49.2712724	0	17.4	81	14.90833333	77.875	53
05/04/2020	4106902	PR	Curitiba	15	485	25.08917	1933105	80.4	16.8	-25.4295963	-49.2712724	0	17.4	81	15.35	70.45833333	54
05/05/2020	4106902	PR	Curitiba	6	491	25.39955	1933105	80.4	16.8	-25.4295963	-49.2712724	0	17.4	81	16.39583333	68.25	55
05/06/2020	4106902	PR	Curitiba	9	500	25.86512	1933105	80.4	16.8	-25.4295963	-49.2712724	0	17.4	81	14.85833333	82.45833333	56
05/07/2020	4106902	PR	Curitiba	6	506	26.17551	1933105	80.4	16.8	-25.4295963	-49.2712724	0	17.4	81	11.77083333	72.58333333	57
05/08/2020	4106902	PR	Curitiba	8	514	26.58935	1933105	80.4	16.8	-25.4295963	-49.2712724	0	17.4	81	13.0375	75.58333333	58
05/09/2020	4106902	PR	Curitiba	27	541	27.98606	1933105	80.4	16.8	-25.4295963	-49.2712724	0	17.4	81	14.6875	66.25	59
05/10/2020	4106902	PR	Curitiba	12	553	28.60683	1933105	80.4	16.8	-25.4295963	-49.2712724	0	17.4	81	16.67916667	61.58333333	60
05/11/2020	4106902	PR	Curitiba	1	554	28.65856	1933105	80.4	16.8	-25.4295963	-49.2712724	0	17.4	81	17.9875	60.66666667	61
05/12/2020	4106902	PR	Curitiba	3	557	28.81375	1933105	80.4	16.8	-25.4295963	-49.2712724	0	17.4	81	18.1875	62.75	62
5/13/2020	4106902	PR	Curitiba	14	571	29.53797	1933105	80.4	16.8	-25.4295963	-49.2712724	0	17.4	81	17.59166667	73.08333333	63
5/14/2020	4106902	PR	Curitiba	11	582	30.107	1933105	80.4	16.8	-25.4295963	-49.2712724	0	17.4	81	15	68.625	64
5/15/2020	4106902	PR	Curitiba	25	607	31.40026	1933105	80.4	16.8	-25.4295963	-49.2712724	0	17.4	81	13	82.95833333	65
5/16/2020	4106902	PR	Curitiba	22	629	32.53833	1933105	80.4	16.8	-25.4295963	-49.2712724	0	17.4	81	14.54166667	61.29166667	66
5/17/2020	4106902	PR	Curitiba	10	639	33.05563	1933105	80.4	16.8	-25.4295963	-49.2712724	0	17.4	81	16.2125	64.20833333	67
5/18/2020	4106902	PR	Curitiba	3	642	33.21082	1933105	80.4	16.8	-25.4295963	-49.2712724	0	17.4	81	16.175	63.25	68
5/19/2020	4106902	PR	Curitiba	6	648	33.5212	1933105	80.4	16.8	-25.4295963	-49.2712724	0	17.4	81	15.97916667	72.91666667	69
5/20/2020	4106902	PR	Curitiba	29	677	35.02138	1933105	80.4	16.8	-25.4295963	-49.2712724	0	17.4	81	17.09583333	81.58333333	70
5/21/2020	4106902	PR	Curitiba	34	711	36.78021	1933105	80.4	16.8	-25.4295963	-49.2712724	0	17.4	81	18.56666667	64	71
5/22/2020	4106902	PR	Curitiba	17	728	37.65962	1933105	80.4	16.8	-25.4295963	-49.2712724	0	17.4	81	17.5	68.83333333	72
5/23/2020	4106902	PR	Curitiba	23	751	38.84942	1933105	80.4	16.8	-25.4295963	-49.2712724	0	17.4	81	15.75833333	77.75	73
5/24/2020	4106902	PR	Curitiba	27	778	40.24613	1933105	80.4	16.8	-25.4295963	-49.2712724	0	17.4	81	12.925	70.79166667	74
5/25/2020	4106902	PR	Curitiba	12	790	40.8669	1933105	80.4	16.8	-25.4295963	-49.2712724	0	17.4	81	12.62083333	64.91666667	75
5/26/2020	4106902	PR	Curitiba	26	816	42.21188	1933105	80.4	16.8	-25.4295963	-49.2712724	0	17.4	81	12.5125		76
5/27/2020	4106902	PR	Curitiba	36	852	44.07417	1933105	80.4	16.8	-25.4295963	-49.2712724	0	17.4	81	14.48333333		77
5/28/2020	4106902	PR	Curitiba	52	904	46.76414	1933105	80.4	16.8	-25.4295963	-49.2712724	0	17.4	81	16.09166667		78
5/29/2020	4106902	PR	Curitiba	17	921	47.64356	1933105	80.4	16.8	-25.4295963	-49.2712724	0	17.4	81	15.65833333		79
5/30/2020	4106902	PR	Curitiba	24	945	48.88508	1933105	80.4	16.8	-25.4295963	-49.2712724	0	17.4	81	15.4		80
5/31/2020	4106902	PR	Curitiba	39	984	50.90256	1933105	80.4	16.8	-25.4295963	-49.2712724	0	17.4	81	17.09583333		81
06/01/2020	4106902	PR	Curitiba	21	1005	51.9889	1933105	80.4	16.8	-25.4295963	-49.2712724	0	17.4	81	17.81666667		82
06/02/2020	4106902	PR	Curitiba	23	1028	53.17869	1933105	80.4	16.8	-25.4295963	-49.2712724	0	17.4	81			83
06/03/2020	4106902	PR	Curitiba	71	1099	56.85154	1933105	80.4	16.8	-25.4295963	-49.2712724	0	17.4	81	13.10833333		84
06/04/2020	4106902	PR	Curitiba	44	1143	59.12767	1933105	80.4	16.8	-25.4295963	-49.2712724	0	17.4	81	13.43333333		85
06/05/2020	4106902	PR	Curitiba	87	1230	63.6282	1933105	80.4	16.8	-25.4295963	-49.2712724	0	17.4	81	15.73333333		86
06/06/2020	4106902	PR	Curitiba	34	1264	65.38703	1933105	80.4	16.8	-25.4295963	-49.2712724	0	17.4	81	16.8125		87
06/07/2020	4106902	PR	Curitiba	48	1312	67.87008	1933105	80.4	16.8	-25.4295963	-49.2712724	0	17.4	81	13.675		88
06/08/2020	4106902	PR	Curitiba	10	1322	68.38739	1933105	80.4	16.8	-25.4295963	-49.2712724	0	17.4	81	15.77083333		89
06/09/2020	4106902	PR	Curitiba	35	1357	70.19795	1933105	80.4	16.8	-25.4295963	-49.2712724	0	17.4	81	17.18333333		90
06/10/2020	4106902	PR	Curitiba	63	1420	73.45695	1933105	80.4	16.8	-25.4295963	-49.2712724	0	17.4	81			91
06/11/2020	4106902	PR	Curitiba	121	1541	79.71631	1933105	80.4	16.8	-25.4295963	-49.2712724	0	17.4	81	20.775		92
06/12/2020	4106902	PR	Curitiba	38	1579	81.68206	1933105	80.4	16.8	-25.4295963	-49.2712724	0	17.4	81	20.0875		93
6/13/2020	4106902	PR	Curitiba	97	1676	86.69989	1933105	80.4	16.8	-25.4295963	-49.2712724	0	17.4	81	20.59583333		94
6/14/2020	4106902	PR	Curitiba	60	1736	89.80371	1933105	80.4	16.8	-25.4295963	-49.2712724	0	17.4	81	13.47916667		95
6/15/2020	4106902	PR	Curitiba	34	1770	91.56254	1933105	80.4	16.8	-25.4295963	-49.2712724	0	17.4	81	13.19583333		96
6/16/2020	4106902	PR	Curitiba	128	1898	98.18401	1933105	80.4	16.8	-25.4295963	-49.2712724	0	17.4	81	15.6375		97
6/17/2020	4106902	PR	Curitiba	47	1945	100.61533	1933105	80.4	16.8	-25.4295963	-49.2712724	0	17.4	81	16.22916667		98
6/18/2020	4106902	PR	Curitiba	115	2060	106.56431	1933105	80.4	16.8	-25.4295963	-49.2712724	0	17.4	81	16.84583333		99
6/19/2020	4106902	PR	Curitiba	193	2253	116.54825	1933105	80.4	16.8	-25.4295963	-49.2712724	0	17.4	81	18.52916667		100
6/20/2020	4106902	PR	Curitiba	122	2375	122.85934	1933105	80.4	16.8	-25.4295963	-49.2712724	0	17.4	81	18.62083333		101
6/21/2020	4106902	PR	Curitiba	112	2487	128.65313	1933105	80.4	16.8	-25.4295963	-49.2712724	0	17.4	81	18.83333333		102
6/22/2020	4106902	PR	Curitiba	179	2666	137.91284	1933105	80.4	16.8	-25.4295963	-49.2712724	0	17.4	81	18.93333333		103
6/23/2020	4106902	PR	Curitiba	91	2757	142.62029	1933105	80.4	16.8	-25.4295963	-49.2712724	0	17.4	81	17.34166667		104
6/24/2020	4106902	PR	Curitiba	211	2968	153.53537	1933105	80.4	16.8	-25.4295963	-49.2712724	0	17.4	81	17.16666667		105
6/25/2020	4106902	PR	Curitiba	125	3093	160.00166	1933105	80.4	16.8	-25.4295963	-49.2712724	0	17.4	81	17.77916667		106
6/26/2020	4106902	PR	Curitiba	115	3208	165.95063	1933105	80.4	16.8	-25.4295963	-49.2712724	0	17.4	81	13.98333333		107
6/27/2020	4106902	PR	Curitiba	230	3438	177.84859	1933105	80.4	16.8	-25.4295963	-49.2712724	0	17.4	81			108
6/28/2020	4106902	PR	Curitiba	258	3696	191.19499	1933105	80.4	16.8	-25.4295963	-49.2712724	0	17.4	81	11.275		109
6/29/2020	4106902	PR	Curitiba	178	3874	200.40298	1933105	80.4	16.8	-25.4295963	-49.2712724	0	17.4	81	12.67083333		110
6/30/2020	4106902	PR	Curitiba	241	4115	212.86997	1933105	80.4	16.8	-25.4295963	-49.2712724	0	17.4	81	15.475		111
07/01/2020	4106902	PR	Curitiba	339	4454	230.40652	1933105	80.4	16.8	-25.4295963	-49.2712724	0	17.4	81	11.0625		112
07/02/2020	4106902	PR	Curitiba	0	4454	230.40652	1933105	80.4	16.8	-25.4295963	-49.2712724	0	17.4	81	6.575	39.91666667	113
03/12/2020	4205407	SC	Florianopolis	2	2	0.39922	500973	79.2	20.4	-27.5973002	-48.5496098	0	20.9	80.4	25.64166667	71.54166667	1
3/13/2020	4205407	SC	Florianopolis	0	2	0.39922	500973	79.2	20.4	-27.5973002	-48.5496098	0	20.9	80.4	25.91666667	70.41666667	2
3/14/2020	4205407	SC	Florianopolis	0	2	0.39922	500973	79.2	20.4	-27.5973002	-48.5496098	0	20.9	80.4	26.1875	69.83333333	3
3/15/2020	4205407	SC	Florianopolis	0	2	0.39922	500973	79.2	20.4	-27.5973002	-48.5496098	0	20.9	80.4	27.11666667	70	4
3/16/2020	4205407	SC	Florianopolis	1	3	0.59883	500973	79.2	20.4	-27.5973002	-48.5496098	0	20.9	80.4	25.54166667	78.70833333	5
3/17/2020	4205407	SC	Florianopolis	0	3	0.59883	500973	79.2	20.4	-27.5973002	-48.5496098	0	20.9	80.4	24.32083333	82.20833333	6
3/18/2020	4205407	SC	Florianopolis	2	5	0.99806	500973	79.2	20.4	-27.5973002	-48.5496098	0	20.9	80.4	24.30416667	83.66666667	7
3/19/2020	4205407	SC	Florianopolis	1	6	1.19767	500973	79.2	20.4	-27.5973002	-48.5496098	0	20.9	80.4	26.49583333	73.70833333	8
3/20/2020	4205407	SC	Florianopolis	4	10	1.99612	500973	79.2	20.4	-27.5973002	-48.5496098	0	20.9	80.4	24.88333333	72.20833333	9
3/21/2020	4205407	SC	Florianopolis	0	10	1.99612	500973	79.2	20.4	-27.5973002	-48.5496098	0	20.9	80.4	23.41666667	65.45833333	10
3/22/2020	4205407	SC	Florianopolis	0	10	1.99612	500973	79.2	20.4	-27.5973002	-48.5496098	0	20.9	80.4	23.9625	73.16666667	11
3/23/2020	4205407	SC	Florianopolis	5	15	2.99417	500973	79.2	20.4	-27.5973002	-48.5496098	0	20.9	80.4	24.79166667	65.79166667	12
3/24/2020	4205407	SC	Florianopolis	5	20	3.99223	500973	79.2	20.4	-27.5973002	-48.5496098	0	20.9	80.4	23.35416667	71.33333333	13
3/25/2020	4205407	SC	Florianopolis	0	20	3.99223	500973	79.2	20.4	-27.5973002	-48.5496098	0	20.9	80.4	24.175	63.5	14
3/26/2020	4205407	SC	Florianopolis	0	20	3.99223	500973	79.2	20.4	-27.5973002	-48.5496098	0	20.9	80.4	24.5	62	15
3/27/2020	4205407	SC	Florianopolis	7	27	5.38951	500973	79.2	20.4	-27.5973002	-48.5496098	0	20.9	80.4	24.82083333	67.75	16
3/28/2020	4205407	SC	Florianopolis	3	30	5.98835	500973	79.2	20.4	-27.5973002	-48.5496098	0	20.9	80.4	23.7875	72.875	17
3/29/2020	4205407	SC	Florianopolis	10	40	7.98446	500973	79.2	20.4	-27.5973002	-48.5496098	0	20.9	80.4	24.42083333	75.70833333	18
3/30/2020	4205407	SC	Florianopolis	10	50	9.98058	500973	79.2	20.4	-27.5973002	-48.5496098	0	20.9	80.4	26.10833333	73.25	19
3/31/2020	4205407	SC	Florianopolis	8	58	11.57747	500973	79.2	20.4	-27.5973002	-48.5496098	0	20.9	80.4	26.1	73.79166667	20
04/01/2020	4205407	SC	Florianopolis	2	60	11.97669	500973	79.2	20.4	-27.5973002	-48.5496098	0	20.9	80.4	25.73333333	73	21
04/02/2020	4205407	SC	Florianopolis	11	71	14.17242	500973	79.2	20.4	-27.5973002	-48.5496098	0	20.9	80.4	25.50833333	76.5	22
04/03/2020	4205407	SC	Florianopolis	7	78	15.5697	500973	79.2	20.4	-27.5973002	-48.5496098	0	20.9	80.4	23.67916667	53.95833333	23
04/04/2020	4205407	SC	Florianopolis	13	91	18.16465	500973	79.2	20.4	-27.5973002	-48.5496098	0	20.9	80.4	22.26666667	53.375	24
04/05/2020	4205407	SC	Florianopolis	3	94	18.76349	500973	79.2	20.4	-27.5973002	-48.5496098	0	20.9	80.4	21.92916667	67.41666667	25
04/06/2020	4205407	SC	Florianopolis	5	99	19.76154	500973	79.2	20.4	-27.5973002	-48.5496098	0	20.9	80.4	22.72916667	75.79166667	26
04/07/2020	4205407	SC	Florianopolis	15	114	22.75572	500973	79.2	20.4	-27.5973002	-48.5496098	0	20.9	80.4	20.6125	76.375	27
04/08/2020	4205407	SC	Florianopolis	9	123	24.55222	500973	79.2	20.4	-27.5973002	-48.5496098	0	20.9	80.4	19.46666667	54.25	28
04/09/2020	4205407	SC	Florianopolis	43	166	33.13552	500973	79.2	20.4	-27.5973002	-48.5496098	0	20.9	80.4	19.25833333	59.25	29
04/10/2020	4205407	SC	Florianopolis	1	167	33.33513	500973	79.2	20.4	-27.5973002	-48.5496098	0	20.9	80.4	20.30833333	62.91666667	30
04/11/2020	4205407	SC	Florianopolis	6	173	34.5328	500973	79.2	20.4	-27.5973002	-48.5496098	0	20.9	80.4	19.2375	67.33333333	31
04/12/2020	4205407	SC	Florianopolis	4	177	35.33125	500973	79.2	20.4	-27.5973002	-48.5496098	0	20.9	80.4	20.69166667	67.66666667	32
4/13/2020	4205407	SC	Florianopolis	22	199	39.7227	500973	79.2	20.4	-27.5973002	-48.5496098	0	20.9	80.4	21.3375	73.29166667	33
4/14/2020	4205407	SC	Florianopolis	8	207	41.31959	500973	79.2	20.4	-27.5973002	-48.5496098	0	20.9	80.4	22.69166667	73.625	34
4/15/2020	4205407	SC	Florianopolis	7	214	42.71687	500973	79.2	20.4	-27.5973002	-48.5496098	0	20.9	80.4	20.15833333	51.29166667	35
4/16/2020	4205407	SC	Florianopolis	5	219	43.71493	500973	79.2	20.4	-27.5973002	-48.5496098	0	20.9	80.4	18.8875	47.83333333	36
4/17/2020	4205407	SC	Florianopolis	2	221	44.11415	500973	79.2	20.4	-27.5973002	-48.5496098	0	20.9	80.4	19.00416667	67.20833333	37
4/18/2020	4205407	SC	Florianopolis	3	224	44.71299	500973	79.2	20.4	-27.5973002	-48.5496098	0	20.9	80.4	20.6	73.875	38
4/19/2020	4205407	SC	Florianopolis	8	232	46.30988	500973	79.2	20.4	-27.5973002	-48.5496098	0	20.9	80.4	21.0875	70.20833333	39
4/20/2020	4205407	SC	Florianopolis	6	238	47.50755	500973	79.2	20.4	-27.5973002	-48.5496098	0	20.9	80.4	21.1375	71.33333333	40
4/21/2020	4205407	SC	Florianopolis	2	240	47.90677	500973	79.2	20.4	-27.5973002	-48.5496098	0	20.9	80.4	21.62083333	72.83333333	41
4/22/2020	4205407	SC	Florianopolis	4	244	48.70522	500973	79.2	20.4	-27.5973002	-48.5496098	0	20.9	80.4	21.6125	76	42
4/23/2020	4205407	SC	Florianopolis	5	249	49.70328	500973	79.2	20.4	-27.5973002	-48.5496098	0	20.9	80.4	22.18333333	71.75	43
4/24/2020	4205407	SC	Florianopolis	2	251	50.1025	500973	79.2	20.4	-27.5973002	-48.5496098	0	20.9	80.4	22.05416667	73.91666667	44
4/25/2020	4205407	SC	Florianopolis	1	252	50.30211	500973	79.2	20.4	-27.5973002	-48.5496098	0	20.9	80.4	24.46666667	73.33333333	45
4/26/2020	4205407	SC	Florianopolis	6	258	51.49978	500973	79.2	20.4	-27.5973002	-48.5496098	0	20.9	80.4	22.99583333	78.79166667	46
4/27/2020	4205407	SC	Florianopolis	5	263	52.49784	500973	79.2	20.4	-27.5973002	-48.5496098	0	20.9	80.4	23.41666667	76.29166667	47
4/28/2020	4205407	SC	Florianopolis	71	334	66.67026	500973	79.2	20.4	-27.5973002	-48.5496098	0	20.9	80.4	22.80416667	80.04166667	48
4/29/2020	4205407	SC	Florianopolis	2	336	67.06948	500973	79.2	20.4	-27.5973002	-48.5496098	0	20.9	80.4	24.24166667	75.20833333	49
4/30/2020	4205407	SC	Florianopolis	0	336	67.06948	500973	79.2	20.4	-27.5973002	-48.5496098	0	20.9	80.4	22.8125	75.58333333	50
05/01/2020	4205407	SC	Florianopolis	0	336	67.06948	500973	79.2	20.4	-27.5973002	-48.5496098	0	20.9	80.4	21.45416667	66.70833333	51
05/02/2020	4205407	SC	Florianopolis	0	336	67.06948	500973	79.2	20.4	-27.5973002	-48.5496098	0	20.9	80.4	20.94583333	65.45833333	52
05/03/2020	4205407	SC	Florianopolis	11	347	69.26521	500973	79.2	20.4	-27.5973002	-48.5496098	0	20.9	80.4	19.4375	61.75	53
05/04/2020	4205407	SC	Florianopolis	6	353	70.46288	500973	79.2	20.4	-27.5973002	-48.5496098	0	20.9	80.4	19.27916667	71.41666667	54
05/05/2020	4205407	SC	Florianopolis	16	369	73.65666	500973	79.2	20.4	-27.5973002	-48.5496098	0	20.9	80.4	20.2375	76	55
05/06/2020	4205407	SC	Florianopolis	6	375	74.85433	500973	79.2	20.4	-27.5973002	-48.5496098	0	20.9	80.4	18.22916667	79	56
05/07/2020	4205407	SC	Florianopolis	0	375	74.85433	500973	79.2	20.4	-27.5973002	-48.5496098	0	20.9	80.4	16.78333333	63.45833333	57
05/08/2020	4205407	SC	Florianopolis	0	375	74.85433	500973	79.2	20.4	-27.5973002	-48.5496098	0	20.9	80.4	17.70416667	68.66666667	58
05/09/2020	4205407	SC	Florianopolis	12	387	77.24967	500973	79.2	20.4	-27.5973002	-48.5496098	0	20.9	80.4	19.04583333	71.95833333	59
05/10/2020	4205407	SC	Florianopolis	0	387	77.24967	500973	79.2	20.4	-27.5973002	-48.5496098	0	20.9	80.4	21.72083333	69.5	60
05/11/2020	4205407	SC	Florianopolis	5	392	78.24773	500973	79.2	20.4	-27.5973002	-48.5496098	0	20.9	80.4	21.9875	70.75	61
05/12/2020	4205407	SC	Florianopolis	6	398	79.4454	500973	79.2	20.4	-27.5973002	-48.5496098	0	20.9	80.4	20.41666667	82.33333333	62
5/13/2020	4205407	SC	Florianopolis	9	407	81.2419	500973	79.2	20.4	-27.5973002	-48.5496098	0	20.9	80.4	21.30833333	83.04166667	63
5/14/2020	4205407	SC	Florianopolis	45	452	90.22442	500973	79.2	20.4	-27.5973002	-48.5496098	0	20.9	80.4	19.625	68.04166667	64
5/15/2020	4205407	SC	Florianopolis	14	466	93.01899	500973	79.2	20.4	-27.5973002	-48.5496098	0	20.9	80.4	16.46666667	62.79166667	65
5/16/2020	4205407	SC	Florianopolis	7	473	94.41627	500973	79.2	20.4	-27.5973002	-48.5496098	0	20.9	80.4	17.85416667	73.875	66
5/17/2020	4205407	SC	Florianopolis	0	473	94.41627	500973	79.2	20.4	-27.5973002	-48.5496098	0	20.9	80.4	18.05	73.875	67
5/18/2020	4205407	SC	Florianopolis	22	495	98.80772	500973	79.2	20.4	-27.5973002	-48.5496098	0	20.9	80.4	18.00833333	73.625	68
5/19/2020	4205407	SC	Florianopolis	24	519	103.5984	500973	79.2	20.4	-27.5973002	-48.5496098	0	20.9	80.4	18.90416667	74.125	69
5/20/2020	4205407	SC	Florianopolis	5	524	104.59646	500973	79.2	20.4	-27.5973002	-48.5496098	0	20.9	80.4	20.69583333	83.29166667	70
5/21/2020	4205407	SC	Florianopolis	1	525	104.79607	500973	79.2	20.4	-27.5973002	-48.5496098	0	20.9	80.4	22.67083333	78.16666667	71
5/22/2020	4205407	SC	Florianopolis	109	634	126.55373	500973	79.2	20.4	-27.5973002	-48.5496098	0	20.9	80.4	22.11666667	80	72
5/23/2020	4205407	SC	Florianopolis	0	634	126.55373	500973	79.2	20.4	-27.5973002	-48.5496098	0	20.9	80.4	22.19166667	58.45833333	73
5/24/2020	4205407	SC	Florianopolis	10	644	128.54984	500973	79.2	20.4	-27.5973002	-48.5496098	0	20.9	80.4	19.2625	60.45833333	74
5/25/2020	4205407	SC	Florianopolis	0	644	128.549842	500973	79.2	20.4	-27.5973002	-48.5496098	0	20.9	80.4	19.20833333	56.95833333	75
5/26/2020	4205407	SC	Florianopolis	0	644	128.549842	500973	79.2	20.4	-27.5973002	-48.5496098	0	20.9	80.4	16.75416667	54.79166667	76
5/27/2020	4205407	SC	Florianopolis	0	644	128.549842	500973	79.2	20.4	-27.5973002	-48.5496098	0	20.9	80.4	14.55833333	70.16666667	77
5/28/2020	4205407	SC	Florianopolis	0	644	128.549842	500973	79.2	20.4	-27.5973002	-48.5496098	0	20.9	80.4	15.83333333	77.375	78
5/29/2020	4205407	SC	Florianopolis	0	644	128.54984	500973	79.2	20.4	-27.5973002	-48.5496098	0	20.9	80.4	17.15833333	77.08333333	79
5/30/2020	4205407	SC	Florianopolis	13	657	131.14479	500973	79.2	20.4	-27.5973002	-48.5496098	0	20.9	80.4	17.25416667	77.70833333	80
5/31/2020	4205407	SC	Florianopolis	22	679	135.53625	500973	79.2	20.4	-27.5973002	-48.5496098	0	20.9	80.4	18.00416667	68.70833333	81
06/01/2020	4205407	SC	Florianopolis	8	687	137.13314	500973	79.2	20.4	-27.5973002	-48.5496098	0	20.9	80.4	17.82083333	75.91666667	82
06/02/2020	4205407	SC	Florianopolis	10	697	139.12925	500973	79.2	20.4	-27.5973002	-48.5496098	0	20.9	80.4	16.03333333	65.79166667	83
06/03/2020	4205407	SC	Florianopolis	13	710	141.7242	500973	79.2	20.4	-27.5973002	-48.5496098	0	20.9	80.4	16.38333333	68.625	84
06/04/2020	4205407	SC	Florianopolis	17	727	145.1176	500973	79.2	20.4	-27.5973002	-48.5496098	0	20.9	80.4	17.875	76.16666667	85
06/05/2020	4205407	SC	Florianopolis	32	759	151.50517	500973	79.2	20.4	-27.5973002	-48.5496098	0	20.9	80.4	18.07083333	90.33333333	86
06/06/2020	4205407	SC	Florianopolis	24	783	156.29585	500973	79.2	20.4	-27.5973002	-48.5496098	0	20.9	80.4	21.33333333	82.08333333	87
06/07/2020	4205407	SC	Florianopolis	9	792	158.09235	500973	79.2	20.4	-27.5973002	-48.5496098	0	20.9	80.4	19.40833333	66.16666667	88
06/08/2020	4205407	SC	Florianopolis	15	807	161.08653	500973	79.2	20.4	-27.5973002	-48.5496098	0	20.9	80.4	16.9625	77	89
06/09/2020	4205407	SC	Florianopolis	33	840	167.67371	500973	79.2	20.4	-27.5973002	-48.5496098	0	20.9	80.4	19.675	78.75	90
06/10/2020	4205407	SC	Florianopolis	26	866	172.86361	500973	79.2	20.4	-27.5973002	-48.5496098	0	20.9	80.4	18.7625	87.70833333	91
06/11/2020	4205407	SC	Florianopolis	14	880	175.65817	500973	79.2	20.4	-27.5973002	-48.5496098	0	20.9	80.4	20.575	86.125	92
06/12/2020	4205407	SC	Florianopolis	20	900	179.6504	500973	79.2	20.4	-27.5973002	-48.5496098	0	20.9	80.4	21.71666667	83.66666667	93
6/13/2020	4205407	SC	Florianopolis	10	910	181.64652	500973	79.2	20.4	-27.5973002	-48.5496098	0	20.9	80.4	20.49166667	83.41666667	94
6/14/2020	4205407	SC	Florianopolis	1	911	181.84613	500973	79.2	20.4	-27.5973002	-48.5496098	0	20.9	80.4	15.89583333	64.66666667	95
6/15/2020	4205407	SC	Florianopolis	32	943	188.2337	500973	79.2	20.4	-27.5973002	-48.5496098	0	20.9	80.4	16.44583333	70	96
6/16/2020	4205407	SC	Florianopolis	17	960	191.62709	500973	79.2	20.4	-27.5973002	-48.5496098	0	20.9	80.4	18.80833333	85.875	97
6/17/2020	4205407	SC	Florianopolis	40	1000	199.61156	500973	79.2	20.4	-27.5973002	-48.5496098	0	20.9	80.4	20.75	83.66666667	98
6/18/2020	4205407	SC	Florianopolis	14	1014	202.40612	500973	79.2	20.4	-27.5973002	-48.5496098	0	20.9	80.4	21.05416667	81.375	99
6/19/2020	4205407	SC	Florianopolis	38	1052	209.99136	500973	79.2	20.4	-27.5973002	-48.5496098	0	20.9	80.4	20.99583333	78.5	100
6/20/2020	4205407	SC	Florianopolis	42	1094	218.37504	500973	79.2	20.4	-27.5973002	-48.5496098	0	20.9	80.4	22.5	73.125	101
6/21/2020	4205407	SC	Florianopolis	14	1108	221.1696	500973	79.2	20.4	-27.5973002	-48.5496098	0	20.9	80.4	23.6625	65.54166667	102
6/22/2020	4205407	SC	Florianopolis	14	1122	223.96417	500973	79.2	20.4	-27.5973002	-48.5496098	0	20.9	80.4	20.175	79.83333333	103
6/23/2020	4205407	SC	Florianopolis	59	1181	235.74125	500973	79.2	20.4	-27.5973002	-48.5496098	0	20.9	80.4	20.78333333	80.66666667	104
6/24/2020	4205407	SC	Florianopolis	27	1208	241.13076	500973	79.2	20.4	-27.5973002	-48.5496098	0	20.9	80.4	22.14166667	68.875	105
6/25/2020	4205407	SC	Florianopolis	42	1250	249.51444	500973	79.2	20.4	-27.5973002	-48.5496098	0	20.9	80.4	20.64583333	74.125	106
6/26/2020	4205407	SC	Florianopolis	29	1279	255.30318	500973	79.2	20.4	-27.5973002	-48.5496098	0	20.9	80.4	16.27083333	65.29166667	107
6/27/2020	4205407	SC	Florianopolis	46	1325	264.48531	500973	79.2	20.4	-27.5973002	-48.5496098	0	20.9	80.4	13.33333333	73	108
6/28/2020	4205407	SC	Florianopolis	20	1345	268.47754	500973	79.2	20.4	-27.5973002	-48.5496098	0	20.9	80.4	15.1	72.58333333	109
6/29/2020	4205407	SC	Florianopolis	34	1379	275.26434	500973	79.2	20.4	-27.5973002	-48.5496098	0	20.9	80.4	15.78333333	79.16666667	110
6/30/2020	4205407	SC	Florianopolis	59	1438	287.04142	500973	79.2	20.4	-27.5973002	-48.5496098	0	20.9	80.4	18.90833333	81.95833333	111
07/01/2020	4205407	SC	Florianopolis	30	1468	293.02976	500973	79.2	20.4	-27.5973002	-48.5496098	0	20.9	80.4	18.17916667	44.66666667	112
07/02/2020	4205407	SC	Florianopolis	33	1501	299.61695	500973	79.2	20.4	-27.5973002	-48.5496098	0	20.9	80.4	13.49583333	66.41666667	113
3/15/2020			Fortaleza												25.79583333	86.5	1
3/16/2020	2304400	CE	Fortaleza	8	8	0.2997	2669342	77.5	26.6	-3.7304512	-38.5217989	1	26.9	77.5	26.8625	81.875	2
3/17/2020	2304400	CE	Fortaleza	1	9	0.33716	2669342	77.5	26.6	-3.7304512	-38.5217989	1	26.9	77.5	26.9875	78.875	3
3/18/2020	2304400	CE	Fortaleza	8	17	0.63686	2669342	77.5	26.6	-3.7304512	-38.5217989	1	26.9	77.5	27.8625	77.95833333	4
3/19/2020	2304400	CE	Fortaleza	0	17	0.63686	2669342	77.5	26.6	-3.7304512	-38.5217989	1	26.9	77.5	27.825	79.625	5
3/20/2020	2304400	CE	Fortaleza	46	63	2.36013	2669342	77.5	26.6	-3.7304512	-38.5217989	1	26.9	77.5	27.82916667	77.41666667	6
3/21/2020	2304400	CE	Fortaleza	13	76	2.84714	2669342	77.5	26.6	-3.7304512	-38.5217989	1	26.9	77.5	27.9625	76.33333333	7
3/22/2020	2304400	CE	Fortaleza	40	116	4.34564	2669342	77.5	26.6	-3.7304512	-38.5217989	1	26.9	77.5	28.28333333	73	8
3/23/2020	2304400	CE	Fortaleza	35	151	5.65682	2669342	77.5	26.6	-3.7304512	-38.5217989	1	26.9	77.5	28.6125	74	9
3/24/2020	2304400	CE	Fortaleza	19	170	6.36861	2669342	77.5	26.6	-3.7304512	-38.5217989	1	26.9	77.5	28.29583333	74.625	10
3/25/2020	2304400	CE	Fortaleza	26	196	7.34263	2669342	77.5	26.6	-3.7304512	-38.5217989	1	26.9	77.5	27.1125	78.70833333	11
3/26/2020	2304400	CE	Fortaleza	28	224	8.39158	2669342	77.5	26.6	-3.7304512	-38.5217989	1	26.9	77.5	27.14166667	78.95833333	12
3/27/2020	2304400	CE	Fortaleza	44	268	10.03993	2669342	77.5	26.6	-3.7304512	-38.5217989	1	26.9	77.5	27.42916667	78.875	13
3/28/2020	2304400	CE	Fortaleza	36	304	11.38857	2669342	77.5	26.6	-3.7304512	-38.5217989	1	26.9	77.5	28.275	73.91666667	14
3/29/2020	2304400	CE	Fortaleza	34	338	12.6623	2669342	77.5	26.6	-3.7304512	-38.5217989	1	26.9	77.5	28.29583333	76.91666667	15
3/30/2020	2304400	CE	Fortaleza	15	353	13.22423	2669342	77.5	26.6	-3.7304512	-38.5217989	1	26.9	77.5	26.1375	86.95833333	16
3/31/2020	2304400	CE	Fortaleza	18	371	13.89856	2669342	77.5	26.6	-3.7304512	-38.5217989	1	26.9	77.5	26.12916667	87.79166667	17
04/01/2020	2304400	CE	Fortaleza	42	413	15.47198	2669342	77.5	26.6	-3.7304512	-38.5217989	1	26.9	77.5	27.19583333	78.95833333	18
04/02/2020	2304400	CE	Fortaleza	113	526	19.70523	2669342	77.5	26.6	-3.7304512	-38.5217989	1	26.9	77.5	28.17083333	78.41666667	19
04/03/2020	2304400	CE	Fortaleza	74	600	22.47745	2669342	77.5	26.6	-3.7304512	-38.5217989	1	26.9	77.5	28.51666667	76.45833333	20
04/04/2020	2304400	CE	Fortaleza	81	681	25.51191	2669342	77.5	26.6	-3.7304512	-38.5217989	1	26.9	77.5	26.57083333	86.91666667	21
04/05/2020	2304400	CE	Fortaleza	188	869	32.55484	2669342	77.5	26.6	-3.7304512	-38.5217989	1	26.9	77.5	27.88333333	80.875	22
04/06/2020	2304400	CE	Fortaleza	60	929	34.80258	2669342	77.5	26.6	-3.7304512	-38.5217989	1	26.9	77.5	27.77916667	80.95833333	23
04/07/2020	2304400	CE	Fortaleza	124	1053	39.44792	2669342	77.5	26.6	-3.7304512	-38.5217989	1	26.9	77.5	28.3	76.95833333	24
04/08/2020	2304400	CE	Fortaleza	185	1238	46.37847	2669342	77.5	26.6	-3.7304512	-38.5217989	1	26.9	77.5	28.74583333	71.70833333	25
04/09/2020	2304400	CE	Fortaleza	45	1283	48.06428	2669342	77.5	26.6	-3.7304512	-38.5217989	1	26.9	77.5	27.3875	83.125	26
04/10/2020	2304400	CE	Fortaleza	83	1366	51.17366	2669342	77.5	26.6	-3.7304512	-38.5217989	1	26.9	77.5	27.525	82.45833333	27
04/11/2020	2304400	CE	Fortaleza	91	1457	54.58274	2669342	77.5	26.6	-3.7304512	-38.5217989	1	26.9	77.5	27.56666667	81.29166667	28
04/12/2020	2304400	CE	Fortaleza	72	1529	57.28003	2669342	77.5	26.6	-3.7304512	-38.5217989	1	26.9	77.5	27.52916667	78.83333333	29
4/13/2020	2304400	CE	Fortaleza	157	1686	63.16163	2669342	77.5	26.6	-3.7304512	-38.5217989	1	26.9	77.5	27.2	81.625	30
4/14/2020	2304400	CE	Fortaleza	108	1794	67.20757	2669342	77.5	26.6	-3.7304512	-38.5217989	1	26.9	77.5	27.65	77.41666667	31
4/15/2020	2304400	CE	Fortaleza	152	1946	72.90186	2669342	77.5	26.6	-3.7304512	-38.5217989	1	26.9	77.5	26.59583333	80.75	32
4/16/2020	2304400	CE	Fortaleza	95	2041	76.46079	2669342	77.5	26.6	-3.7304512	-38.5217989	1	26.9	77.5	26.18333333	85.58333333	33
4/17/2020	2304400	CE	Fortaleza	259	2300	86.16356	2669342	77.5	26.6	-3.7304512	-38.5217989	1	26.9	77.5	25.84583333	86.125	34
4/18/2020	2304400	CE	Fortaleza	262	2562	95.97871	2669342	77.5	26.6	-3.7304512	-38.5217989	1	26.9	77.5	26.42083333	83	35
4/19/2020	2304400	CE	Fortaleza	126	2688	100.69897	2669342	77.5	26.6	-3.7304512	-38.5217989	1	26.9	77.5	27.37916667	76.95833333	36
4/20/2020	2304400	CE	Fortaleza	152	2840	106.39326	2669342	77.5	26.6	-3.7304512	-38.5217989	1	26.9	77.5	27.62083333	77.33333333	37
4/21/2020	2304400	CE	Fortaleza	178	3018	113.06157	2669342	77.5	26.6	-3.7304512	-38.5217989	1	26.9	77.5	25.48333333	88.33333333	38
4/22/2020	2304400	CE	Fortaleza	285	3303	123.73836	2669342	77.5	26.6	-3.7304512	-38.5217989	1	26.9	77.5	26.3125	82.75	39
4/23/2020	2304400	CE	Fortaleza	488	3791	142.02002	2669342	77.5	26.6	-3.7304512	-38.5217989	1	26.9	77.5	26.725	80.75	40
4/24/2020	2304400	CE	Fortaleza	272	4063	152.2098	2669342	77.5	26.6	-3.7304512	-38.5217989	1	26.9	77.5	25.775	85.91666667	41
4/25/2020	2304400	CE	Fortaleza	478	4541	170.11683	2669342	77.5	26.6	-3.7304512	-38.5217989	1	26.9	77.5	25.22083333	88.625	42
4/26/2020	2304400	CE	Fortaleza	450	4991	186.97492	2669342	77.5	26.6	-3.7304512	-38.5217989	1	26.9	77.5	26.31666667	84.08333333	43
4/27/2020	2304400	CE	Fortaleza	335	5326	199.52483	2669342	77.5	26.6	-3.7304512	-38.5217989	1	26.9	77.5	25.26666667	89.16666667	44
4/28/2020	2304400	CE	Fortaleza	155	5481	205.3315	2669342	77.5	26.6	-3.7304512	-38.5217989	1	26.9	77.5	26.67916667	80.16666667	45
4/29/2020	2304400	CE	Fortaleza	231	5712	213.98532	2669342	77.5	26.6	-3.7304512	-38.5217989	1	26.9	77.5	26.94166667	78.20833333	46
4/30/2020	2304400	CE	Fortaleza	258	5970	223.65062	2669342	77.5	26.6	-3.7304512	-38.5217989	1	26.9	77.5	26.7625	79.54166667	47
05/01/2020	2304400	CE	Fortaleza	112	6082	227.84641	2669342	77.5	26.6	-3.7304512	-38.5217989	1	26.9	77.5	26.95833333	81	48
05/02/2020	2304400	CE	Fortaleza	271	6353	237.99873	2669342	77.5	26.6	-3.7304512	-38.5217989	1	26.9	77.5	27.75416667	78.375	49
05/03/2020	2304400	CE	Fortaleza	64	6417	240.39632	2669342	77.5	26.6	-3.7304512	-38.5217989	1	26.9	77.5	27.79166667	77.29166667	50
05/04/2020	2304400	CE	Fortaleza	1781	8198	307.11688	2669342	77.5	26.6	-3.7304512	-38.5217989	1	26.9	77.5	27.425	76.25	51
05/05/2020	2304400	CE	Fortaleza	311	8509	318.7677	2669342	77.5	26.6	-3.7304512	-38.5217989	1	26.9	77.5	27.73333333	73.75	52
05/06/2020	2304400	CE	Fortaleza	552	9061	339.44695	2669342	77.5	26.6	-3.7304512	-38.5217989	1	26.9	77.5	27.50833333	74.29166667	53
05/07/2020	2304400	CE	Fortaleza	608	9669	362.2241	2669342	77.5	26.6	-3.7304512	-38.5217989	1	26.9	77.5	27.925	71.16666667	54
05/08/2020	2304400	CE	Fortaleza	807	10476	392.45627	2669342	77.5	26.6	-3.7304512	-38.5217989	1	26.9	77.5	27.62916667	76.04166667	55
05/09/2020	2304400	CE	Fortaleza	519	10995	411.89926	2669342	77.5	26.6	-3.7304512	-38.5217989	1	26.9	77.5	26.90833333	77	56
05/10/2020	2304400	CE	Fortaleza	561	11556	432.91568	2669342	77.5	26.6	-3.7304512	-38.5217989	1	26.9	77.5	27.25	75.5	57
05/11/2020	2304400	CE	Fortaleza	379	11935	447.11393	2669342	77.5	26.6	-3.7304512	-38.5217989	1	26.9	77.5	27.84583333	72.95833333	58
05/12/2020	2304400	CE	Fortaleza	549	12484	467.6808	2669342	77.5	26.6	-3.7304512	-38.5217989	1	26.9	77.5	27.2875	73.95833333	59
5/13/2020	2304400	CE	Fortaleza	553	13037	488.39752	2669342	77.5	26.6	-3.7304512	-38.5217989	1	26.9	77.5	27.34166667	75.5	60
5/14/2020	2304400	CE	Fortaleza	740	13777	516.1197	2669342	77.5	26.6	-3.7304512	-38.5217989	1	26.9	77.5	27.30416667	76.58333333	61
5/15/2020	2304400	CE	Fortaleza	913	14690	550.32289	2669342	77.5	26.6	-3.7304512	-38.5217989	1	26.9	77.5	25.25416667	88.54166667	62
5/16/2020	2304400	CE	Fortaleza	472	15162	568.00515	2669342	77.5	26.6	-3.7304512	-38.5217989	1	26.9	77.5	24.67916667	90.625	63
5/17/2020	2304400	CE	Fortaleza	209	15371	575.83479	2669342	77.5	26.6	-3.7304512	-38.5217989	1	26.9	77.5	26.425	80.41666667	64
5/18/2020	2304400	CE	Fortaleza	798	16169	605.7298	2669342	77.5	26.6	-3.7304512	-38.5217989	1	26.9	77.5	26.97916667	80.83333333	65
5/19/2020	2304400	CE	Fortaleza	615	16784	628.76919	2669342	77.5	26.6	-3.7304512	-38.5217989	1	26.9	77.5	27.60416667	78.45833333	66
5/20/2020	2304400	CE	Fortaleza	1226	18010	674.69811	2669342	77.5	26.6	-3.7304512	-38.5217989	1	26.9	77.5	27.7	78.54166667	67
5/21/2020	2304400	CE	Fortaleza	634	18644	698.44928	2669342	77.5	26.6	-3.7304512	-38.5217989	1	26.9	77.5	26.3375	84.125	68
5/22/2020	2304400	CE	Fortaleza	626	19270	721.90075	2669342	77.5	26.6	-3.7304512	-38.5217989	1	26.9	77.5	26.7375	80.58333333	69
5/23/2020	2304400	CE	Fortaleza	282	19552	732.46515	2669342	77.5	26.6	-3.7304512	-38.5217989	1	26.9	77.5	26.45	82.16666667	70
5/24/2020	2304400	CE	Fortaleza	243	19795	741.56852	2669342	77.5	26.6	-3.7304512	-38.5217989	1	26.9	77.5	26.87083333	80.70833333	71
5/25/2020	2304400	CE	Fortaleza	351	20146	754.71783	2669342	77.5	26.6	-3.7304512	-38.5217989	1	26.9	77.5	27.14166667	77	72
5/26/2020	2304400	CE	Fortaleza	643	20789	778.80616	2669342	77.5	26.6	-3.7304512	-38.5217989	1	26.9	77.5	27.27916667	78.75	73
5/27/2020	2304400	CE	Fortaleza	150	20939	784.42553	2669342	77.5	26.6	-3.7304512	-38.5217989	1	26.9	77.5	27.3	77.29166667	74
5/28/2020	2304400	CE	Fortaleza	389	21328	798.9984	2669342	77.5	26.6	-3.7304512	-38.5217989	1	26.9	77.5	27.55833333	78.16666667	75
5/29/2020	2304400	CE	Fortaleza	377	21705	813.12174	2669342	77.5	26.6	-3.7304512	-38.5217989	1	26.9	77.5	26.8	80.33333333	76
5/30/2020	2304400	CE	Fortaleza	1673	23378	875.79636	2669342	77.5	26.6	-3.7304512	-38.5217989	1	26.9	77.5	26.6875	75.29166667	77
5/31/2020	2304400	CE	Fortaleza	235	23613	884.60003	2669342	77.5	26.6	-3.7304512	-38.5217989	1	26.9	77.5	25.48333333	85.66666667	78
06/01/2020	2304400	CE	Fortaleza	491	24104	902.99407	2669342	77.5	26.6	-3.7304512	-38.5217989	1	26.9	77.5	26.48333333	80.875	79
06/02/2020	2304400	CE	Fortaleza	1240	25344	949.44747	2669342	77.5	26.6	-3.7304512	-38.5217989	1	26.9	77.5	26.72916667	80.41666667	80
06/03/2020	2304400	CE	Fortaleza	382	25726	963.75811	2669342	77.5	26.6	-3.7304512	-38.5217989	1	26.9	77.5	26.84583333	78.33333333	81
06/04/2020	2304400	CE	Fortaleza	788	26514	993.27849	2669342	77.5	26.6	-3.7304512	-38.5217989	1	26.9	77.5	27.325	77.79166667	82
06/05/2020	2304400	CE	Fortaleza	560	27074	1014.25745	2669342	77.5	26.6	-3.7304512	-38.5217989	1	26.9	77.5	27.3375	75.79166667	83
06/06/2020	2304400	CE	Fortaleza	246	27320	1023.4732	2669342	77.5	26.6	-3.7304512	-38.5217989	1	26.9	77.5	26.94166667	75	84
06/07/2020	2304400	CE	Fortaleza	91	27411	1026.88228	2669342	77.5	26.6	-3.7304512	-38.5217989	1	26.9	77.5	25.39166667	85.33333333	85
06/08/2020	2304400	CE	Fortaleza	478	27889	1044.78932	2669342	77.5	26.6	-3.7304512	-38.5217989	1	26.9	77.5	26.60416667	76.79166667	86
06/09/2020	2304400	CE	Fortaleza	661	28550	1069.55197	2669342	77.5	26.6	-3.7304512	-38.5217989	1	26.9	77.5	26.05833333	81.20833333	87
06/10/2020	2304400	CE	Fortaleza	772	29322	1098.47296	2669342	77.5	26.6	-3.7304512	-38.5217989	1	26.9	77.5	26.10833333	80.75	88
06/11/2020	2304400	CE	Fortaleza	629	29951	1122.03682	2669342	77.5	26.6	-3.7304512	-38.5217989	1	26.9	77.5	24.50416667	89.375	89
06/12/2020	2304400	CE	Fortaleza	259	30210	1131.73958	2669342	77.5	26.6	-3.7304512	-38.5217989	1	26.9	77.5	25.04166667	83.29166667	90
6/13/2020	2304400	CE	Fortaleza	0	30210	1131.73958	2669342	77.5	26.6	-3.7304512	-38.5217989	1	26.9	77.5	26.40416667	78.33333333	91
6/14/2020	2304400	CE	Fortaleza	216	30426	1139.83146	2669342	77.5	26.6	-3.7304512	-38.5217989	1	26.9	77.5	26.7125	78.375	92
6/15/2020	2304400	CE	Fortaleza	437	30863	1156.20254	2669342	77.5	26.6	-3.7304512	-38.5217989	1	26.9	77.5	26.9125	73.83333333	93
6/16/2020	2304400	CE	Fortaleza	123	30986	1160.81042	2669342	77.5	26.6	-3.7304512	-38.5217989	1	26.9	77.5	27.1125	76.20833333	94
6/17/2020	2304400	CE	Fortaleza	855	31841	1192.84078	2669342	77.5	26.6	-3.7304512	-38.5217989	1	26.9	77.5	26.2	76.58333333	95
6/18/2020	2304400	CE	Fortaleza	385	32226	1207.26381	2669342	77.5	26.6	-3.7304512	-38.5217989	1	26.9	77.5	26.1125	76.75	96
6/19/2020	2304400	CE	Fortaleza	305	32531	1218.68985	2669342	77.5	26.6	-3.7304512	-38.5217989	1	26.9	77.5	26.95833333	74.20833333	97
6/20/2020	2304400	CE	Fortaleza	263	32794	1228.54246	2669342	77.5	26.6	-3.7304512	-38.5217989	1	26.9	77.5	26.72916667	74.33333333	98
6/21/2020	2304400	CE	Fortaleza	60	32854	1230.79021	2669342	77.5	26.6	-3.7304512	-38.5217989	1	26.9	77.5	26.5	70.5	99
6/22/2020	2304400	CE	Fortaleza	344	33198	1243.67728	2669342	77.5	26.6	-3.7304512	-38.5217989	1	26.9	77.5	26.45	70.66666667	100
6/23/2020	2304400	CE	Fortaleza	557	33755	1264.54385	2669342	77.5	26.6	-3.7304512	-38.5217989	1	26.9	77.5	27.05416667	68.5	101
6/24/2020	2304400	CE	Fortaleza	272	34027	1274.73362	2669342	77.5	26.6	-3.7304512	-38.5217989	1	26.9	77.5	26.075	73.66666667	102
6/25/2020	2304400	CE	Fortaleza	421	34448	1290.5053	2669342	77.5	26.6	-3.7304512	-38.5217989	1	26.9	77.5	26.21666667	71.95833333	103
6/26/2020	2304400	CE	Fortaleza	271	34719	1300.65762	2669342	77.5	26.6	-3.7304512	-38.5217989	1	26.9	77.5	26.28333333	73.41666667	104
6/27/2020	2304400	CE	Fortaleza	273	34992	1310.88485	2669342	77.5	26.6	-3.7304512	-38.5217989	1	26.9	77.5	26.71666667	73.875	105
6/28/2020	2304400	CE	Fortaleza	20	35012	1311.6341	2669342	77.5	26.6	-3.7304512	-38.5217989	1	26.9	77.5	27.0625	73.33333333	106
6/29/2020	2304400	CE	Fortaleza	69	35081	1314.21901	2669342	77.5	26.6	-3.7304512	-38.5217989	1	26.9	77.5	27.175	72.875	107
6/30/2020	2304400	CE	Fortaleza	232	35313	1322.91029	2669342	77.5	26.6	-3.7304512	-38.5217989	1	26.9	77.5	26.70416667	72.125	108
07/01/2020	2304400	CE	Fortaleza	302	35615	1334.22394	2669342	77.5	26.6	-3.7304512	-38.5217989	1	26.9	77.5	26.2875	75.625	109
07/02/2020	2304400	CE	Fortaleza	0	35615	1334.22394	2669342	77.5	26.6	-3.7304512	-38.5217989	1	26.9	77.5	26.59166667	74.70833333	110
03/12/2020	5208707	GO	Goiania	2	2	0.13192	1516113	58.9	23.2	-16.680882	-49.2532691	1	24.1	62.8	25.88333333	68.75	1
3/13/2020	5208707	GO	Goiania	0	2	0.13192	1516113	58.9	23.2	-16.680882	-49.2532691	1	24.1	62.8	24.8	73.5	2
3/14/2020	5208707	GO	Goiania	1	3	0.19787	1516113	58.9	23.2	-16.680882	-49.2532691	1	24.1	62.8	25.64583333	68.95833333	3
3/15/2020	5208707	GO	Goiania	0	3	0.19787	1516113	58.9	23.2	-16.680882	-49.2532691	1	24.1	62.8	25.57916667	67.41666667	4
3/16/2020	5208707	GO	Goiania	2	5	0.32979	1516113	58.9	23.2	-16.680882	-49.2532691	1	24.1	62.8	24.8125	67.79166667	5
3/17/2020	5208707	GO	Goiania	0	5	0.32979	1516113	58.9	23.2	-16.680882	-49.2532691	1	24.1	62.8	25.58333333	65.08333333	6
3/18/2020	5208707	GO	Goiania	0	5	0.32979	1516113	58.9	23.2	-16.680882	-49.2532691	1	24.1	62.8	26.225	65.70833333	7
3/19/2020	5208707	GO	Goiania	2	7	0.46171	1516113	58.9	23.2	-16.680882	-49.2532691	1	24.1	62.8	25.85416667	70.25	8
3/20/2020	5208707	GO	Goiania	2	9	0.59362	1516113	58.9	23.2	-16.680882	-49.2532691	1	24.1	62.8	23.43333333	82.58333333	9
3/21/2020	5208707	GO	Goiania	0	9	0.59362	1516113	58.9	23.2	-16.680882	-49.2532691	1	24.1	62.8	24.44166667	76.29166667	10
3/22/2020	5208707	GO	Goiania	2	11	0.72554	1516113	58.9	23.2	-16.680882	-49.2532691	1	24.1	62.8	23.0875	82.375	11
3/23/2020	5208707	GO	Goiania	1	12	0.7915	1516113	58.9	23.2	-16.680882	-49.2532691	1	24.1	62.8	24.34583333	77.20833333	12
3/24/2020	5208707	GO	Goiania	3	15	0.98937	1516113	58.9	23.2	-16.680882	-49.2532691	1	24.1	62.8	24.70833333	74.70833333	13
3/25/2020	5208707	GO	Goiania	0	15	0.98937	1516113	58.9	23.2	-16.680882	-49.2532691	1	24.1	62.8	23.14166667	80.08333333	14
3/26/2020	5208707	GO	Goiania	6	21	1.38512	1516113	58.9	23.2	-16.680882	-49.2532691	1	24.1	62.8	23.80833333	75.125	15
3/27/2020	5208707	GO	Goiania	5	26	1.71491	1516113	58.9	23.2	-16.680882	-49.2532691	1	24.1	62.8	23.9375	75.83333333	16
3/28/2020	5208707	GO	Goiania	7	33	2.17662	1516113	58.9	23.2	-16.680882	-49.2532691	1	24.1	62.8	23.74166667	81.20833333	17
3/29/2020	5208707	GO	Goiania	0	33	2.17662	1516113	58.9	23.2	-16.680882	-49.2532691	1	24.1	62.8	25.18333333	73.79166667	18
3/30/2020	5208707	GO	Goiania	2	35	2.30854	1516113	58.9	23.2	-16.680882	-49.2532691	1	24.1	62.8	25.8	64.66666667	19
3/31/2020	5208707	GO	Goiania	4	39	2.57237	1516113	58.9	23.2	-16.680882	-49.2532691	1	24.1	62.8	25.7875	61.54166667	20
04/01/2020	5208707	GO	Goiania	3	42	2.77024	1516113	58.9	23.2	-16.680882	-49.2532691	1	24.1	62.8	25.41666667	63.45833333	21
04/02/2020	5208707	GO	Goiania	1	43	2.8362	1516113	58.9	23.2	-16.680882	-49.2532691	1	24.1	62.8	26.17083333	65.875	22
04/03/2020	5208707	GO	Goiania	7	50	3.29791	1516113	58.9	23.2	-16.680882	-49.2532691	1	24.1	62.8	25.9625	70.83333333	23
04/04/2020	5208707	GO	Goiania	15	65	4.28728	1516113	58.9	23.2	-16.680882	-49.2532691	1	24.1	62.8	25.925	71.66666667	24
04/05/2020	5208707	GO	Goiania	8	73	4.81494	1516113	58.9	23.2	-16.680882	-49.2532691	1	24.1	62.8	26.44166667	70.375	25
04/06/2020	5208707	GO	Goiania	0	73	4.81494	1516113	58.9	23.2	-16.680882	-49.2532691	1	24.1	62.8	25.72083333	73.95833333	26
04/07/2020	5208707	GO	Goiania	3	76	5.01282	1516113	58.9	23.2	-16.680882	-49.2532691	1	24.1	62.8	23.81666667	81.66666667	27
04/08/2020	5208707	GO	Goiania	9	85	5.60644	1516113	58.9	23.2	-16.680882	-49.2532691	1	24.1	62.8	25.1625	77.16666667	28
04/09/2020	5208707	GO	Goiania	17	102	6.72773	1516113	58.9	23.2	-16.680882	-49.2532691	1	24.1	62.8	25.25416667	69.875	29
04/10/2020	5208707	GO	Goiania	7	109	7.18944	1516113	58.9	23.2	-16.680882	-49.2532691	1	24.1	62.8	24.54166667	64.58333333	30
04/11/2020	5208707	GO	Goiania	5	114	7.51923	1516113	58.9	23.2	-16.680882	-49.2532691	1	24.1	62.8	24.51666667	61.95833333	31
04/12/2020	5208707	GO	Goiania	12	126	8.31073	1516113	58.9	23.2	-16.680882	-49.2532691	1	24.1	62.8	24.20833333	73.08333333	32
4/13/2020	5208707	GO	Goiania	4	130	8.57456	1516113	58.9	23.2	-16.680882	-49.2532691	1	24.1	62.8	24.84583333	74.45833333	33
4/14/2020	5208707	GO	Goiania	30	160	10.5533	1516113	58.9	23.2	-16.680882	-49.2532691	1	24.1	62.8	22.05833333	77.875	34
4/15/2020	5208707	GO	Goiania	16	176	11.60863	1516113	58.9	23.2	-16.680882	-49.2532691	1	24.1	62.8	20.52916667	83.5	35
4/16/2020	5208707	GO	Goiania	6	182	12.00438	1516113	58.9	23.2	-16.680882	-49.2532691	1	24.1	62.8	22.52083333	81.79166667	36
4/17/2020	5208707	GO	Goiania	6	188	12.40013	1516113	58.9	23.2	-16.680882	-49.2532691	1	24.1	62.8	23.04166667	80.91666667	37
4/18/2020	5208707	GO	Goiania	38	226	14.90654	1516113	58.9	23.2	-16.680882	-49.2532691	1	24.1	62.8	22.34166667	88.45833333	38
4/19/2020	5208707	GO	Goiania	5	231	15.23633	1516113	58.9	23.2	-16.680882	-49.2532691	1	24.1	62.8	22.55	85.04166667	39
4/20/2020	5208707	GO	Goiania	0	231	15.23633	1516113	58.9	23.2	-16.680882	-49.2532691	1	24.1	62.8			40
4/21/2020	5208707	GO	Goiania	9	240	15.82995	1516113	58.9	23.2	-16.680882	-49.2532691	1	24.1	62.8	22.325	85.20833333	41
4/22/2020	5208707	GO	Goiania	15	255	16.81933	1516113	58.9	23.2	-16.680882	-49.2532691	1	24.1	62.8	22.8625	81.20833333	42
4/23/2020	5208707	GO	Goiania	2	257	16.95124	1516113	58.9	23.2	-16.680882	-49.2532691	1	24.1	62.8	23.83333333	75.45833333	43
4/24/2020	5208707	GO	Goiania	10	267	17.61082	1516113	58.9	23.2	-16.680882	-49.2532691	1	24.1	62.8	25.59583333	66.91666667	44
4/25/2020	5208707	GO	Goiania	6	273	18.00657	1516113	58.9	23.2	-16.680882	-49.2532691	1	24.1	62.8	24.0375	64.20833333	45
4/26/2020	5208707	GO	Goiania	60	333	21.96406	1516113	58.9	23.2	-16.680882	-49.2532691	1	24.1	62.8	22.52083333	64.75	46
4/27/2020	5208707	GO	Goiania	31	364	24.00876	1516113	58.9	23.2	-16.680882	-49.2532691	1	24.1	62.8	22.70833333	65.20833333	47
4/28/2020	5208707	GO	Goiania	28	392	25.85559	1516113	58.9	23.2	-16.680882	-49.2532691	1	24.1	62.8	22.4125	64.125	48
4/29/2020	5208707	GO	Goiania	12	404	26.64709	1516113	58.9	23.2	-16.680882	-49.2532691	1	24.1	62.8	22.4375	63.75	49
4/30/2020	5208707	GO	Goiania	49	453	29.87904	1516113	58.9	23.2	-16.680882	-49.2532691	1	24.1	62.8	22.01666667	66.08333333	50
05/01/2020	5208707	GO	Goiania	4	457	30.14287	1516113	58.9	23.2	-16.680882	-49.2532691	1	24.1	62.8	21.6375	67.125	51
05/02/2020	5208707	GO	Goiania	10	467	30.80245	1516113	58.9	23.2	-16.680882	-49.2532691	1	24.1	62.8	21.72916667	67.08333333	52
05/03/2020	5208707	GO	Goiania	20	487	32.12162	1516113	58.9	23.2	-16.680882	-49.2532691	1	24.1	62.8	21.70416667	63.375	53
05/04/2020	5208707	GO	Goiania	9	496	32.71524	1516113	58.9	23.2	-16.680882	-49.2532691	1	24.1	62.8	21.14166667	63.41666667	54
05/05/2020	5208707	GO	Goiania	49	545	35.94719	1516113	58.9	23.2	-16.680882	-49.2532691	1	24.1	62.8	21.575	66.91666667	55
05/06/2020	5208707	GO	Goiania	0	545	35.94719	1516113	58.9	23.2	-16.680882	-49.2532691	1	24.1	62.8	22.12916667	73.58333333	56
05/07/2020	5208707	GO	Goiania	2	547	36.0791	1516113	58.9	23.2	-16.680882	-49.2532691	1	24.1	62.8	20.98333333	80.5	57
05/08/2020	5208707	GO	Goiania	3	550	36.27698	1516113	58.9	23.2	-16.680882	-49.2532691	1	24.1	62.8	21.5625	73.75	58
05/09/2020	5208707	GO	Goiania	0	550	36.27698	1516113	58.9	23.2	-16.680882	-49.2532691	1	24.1	62.8	21.57083333	69.375	59
05/10/2020	5208707	GO	Goiania	0	550	36.27698	1516113	58.9	23.2	-16.680882	-49.2532691	1	24.1	62.8	21.90833333	64.54166667	60
05/11/2020	5208707	GO	Goiania	28	578	38.12381	1516113	58.9	23.2	-16.680882	-49.2532691	1	24.1	62.8	21.94166667	63.79166667	61
05/12/2020	5208707	GO	Goiania	7	585	38.58551	1516113	58.9	23.2	-16.680882	-49.2532691	1	24.1	62.8	21.3625	63.58333333	62
5/13/2020	5208707	GO	Goiania	80	665	43.86217	1516113	58.9	23.2	-16.680882	-49.2532691	1	24.1	62.8	21.7125	67.375	63
5/14/2020	5208707	GO	Goiania	93	758	49.99627	1516113	58.9	23.2	-16.680882	-49.2532691	1	24.1	62.8	21.5875	76.25	64
5/15/2020	5208707	GO	Goiania	115	873	57.58146	1516113	58.9	23.2	-16.680882	-49.2532691	1	24.1	62.8	22.8	73.75	65
5/16/2020	5208707	GO	Goiania	17	890	58.70275	1516113	58.9	23.2	-16.680882	-49.2532691	1	24.1	62.8	23.27083333	74	66
5/17/2020	5208707	GO	Goiania	31	921	60.74745	1516113	58.9	23.2	-16.680882	-49.2532691	1	24.1	62.8	22.0875	73.08333333	67
5/18/2020	5208707	GO	Goiania	14	935	61.67086	1516113	58.9	23.2	-16.680882	-49.2532691	1	24.1	62.8	21.9	70.625	68
5/19/2020	5208707	GO	Goiania	29	964	63.58365	1516113	58.9	23.2	-16.680882	-49.2532691	1	24.1	62.8	21.91666667	66.45833333	69
5/20/2020	5208707	GO	Goiania	64	1028	67.80497	1516113	58.9	23.2	-16.680882	-49.2532691	1	24.1	62.8	22.40833333	68.33333333	70
5/21/2020	5208707	GO	Goiania	21	1049	69.19009	1516113	58.9	23.2	-16.680882	-49.2532691	1	24.1	62.8	22.65833333	66.29166667	71
5/22/2020	5208707	GO	Goiania	114	1163	76.70932	1516113	58.9	23.2	-16.680882	-49.2532691	1	24.1	62.8	23.31666667	67.54166667	72
5/23/2020	5208707	GO	Goiania	21	1184	78.09444	1516113	58.9	23.2	-16.680882	-49.2532691	1	24.1	62.8	22.04166667	79.58333333	73
5/24/2020	5208707	GO	Goiania	22	1206	79.54552	1516113	58.9	23.2	-16.680882	-49.2532691	1	24.1	62.8	18.475	84.08333333	74
5/25/2020	5208707	GO	Goiania	0	1206	79.545522	1516113	58.9	23.2	-16.680882	-49.2532691	1	24.1	62.8	18.75416667	78.95833333	75
5/26/2020	5208707	GO	Goiania	101	1307	86.20729	1516113	58.9	23.2	-16.680882	-49.2532691	1	24.1	62.8	17.87916667	67	76
5/27/2020	5208707	GO	Goiania	86	1393	91.87969	1516113	58.9	23.2	-16.680882	-49.2532691	1	24.1	62.8	16.08333333	63.625	77
5/28/2020	5208707	GO	Goiania	80	1473	97.15635	1516113	58.9	23.2	-16.680882	-49.2532691	1	24.1	62.8	18.05833333	62.875	78
5/29/2020	5208707	GO	Goiania	83	1556	102.63087	1516113	58.9	23.2	-16.680882	-49.2532691	1	24.1	62.8	19.3375	59.29166667	79
5/30/2020	5208707	GO	Goiania	25	1581	104.27983	1516113	58.9	23.2	-16.680882	-49.2532691	1	24.1	62.8	19.24583333	59.95833333	80
5/31/2020	5208707	GO	Goiania	80	1661	109.55648	1516113	58.9	23.2	-16.680882	-49.2532691	1	24.1	62.8	18.75	63.75	81
06/01/2020	5208707	GO	Goiania	69	1730	114.10759	1516113	58.9	23.2	-16.680882	-49.2532691	1	24.1	62.8	18.88333333	64.20833333	82
06/02/2020	5208707	GO	Goiania	79	1809	119.31828	1516113	58.9	23.2	-16.680882	-49.2532691	1	24.1	62.8	19.62083333	66.83333333	83
06/03/2020	5208707	GO	Goiania	38	1847	121.82469	1516113	58.9	23.2	-16.680882	-49.2532691	1	24.1	62.8	20.44583333	67.79166667	84
06/04/2020	5208707	GO	Goiania	181	2028	133.76312	1516113	58.9	23.2	-16.680882	-49.2532691	1	24.1	62.8	23.02916667	66.625	85
06/05/2020	5208707	GO	Goiania	263	2291	151.11011	1516113	58.9	23.2	-16.680882	-49.2532691	1	24.1	62.8	23.4625	65.83333333	86
06/06/2020	5208707	GO	Goiania	38	2329	153.61652	1516113	58.9	23.2	-16.680882	-49.2532691	1	24.1	62.8	24.00416667	63.83333333	87
06/07/2020	5208707	GO	Goiania	16	2345	154.67185	1516113	58.9	23.2	-16.680882	-49.2532691	1	24.1	62.8	23.20833333	65.20833333	88
06/08/2020	5208707	GO	Goiania	83	2428	160.14637	1516113	58.9	23.2	-16.680882	-49.2532691	1	24.1	62.8	22.83333333	62.16666667	89
06/09/2020	5208707	GO	Goiania	188	2616	172.54651	1516113	58.9	23.2	-16.680882	-49.2532691	1	24.1	62.8	22.575	62.66666667	90
06/10/2020	5208707	GO	Goiania	159	2775	183.03385	1516113	58.9	23.2	-16.680882	-49.2532691	1	24.1	62.8	21.92083333	60.45833333	91
06/11/2020	5208707	GO	Goiania	43	2818	185.87005	1516113	58.9	23.2	-16.680882	-49.2532691	1	24.1	62.8	21.0875	61	92
06/12/2020	5208707	GO	Goiania	24	2842	187.45305	1516113	58.9	23.2	-16.680882	-49.2532691	1	24.1	62.8	21.77083333	59.54166667	93
6/13/2020	5208707	GO	Goiania	9	2851	188.04667	1516113	58.9	23.2	-16.680882	-49.2532691	1	24.1	62.8	22.15833333	59.04166667	94
6/14/2020	5208707	GO	Goiania	5	2856	188.37646	1516113	58.9	23.2	-16.680882	-49.2532691	1	24.1	62.8	22.71666667	53.91666667	95
6/15/2020	5208707	GO	Goiania	364	3220	212.38522	1516113	58.9	23.2	-16.680882	-49.2532691	1	24.1	62.8	21.4625	56.20833333	96
6/16/2020	5208707	GO	Goiania	629	3849	253.8729	1516113	58.9	23.2	-16.680882	-49.2532691	1	24.1	62.8	20.85416667	62.70833333	97
6/17/2020	5208707	GO	Goiania	301	4150	273.7263	1516113	58.9	23.2	-16.680882	-49.2532691	1	24.1	62.8	20.81666667	64.91666667	98
6/18/2020	5208707	GO	Goiania	292	4442	292.98608	1516113	58.9	23.2	-16.680882	-49.2532691	1	24.1	62.8	20.64166667	65.08333333	99
6/19/2020	5208707	GO	Goiania	237	4679	308.61816	1516113	58.9	23.2	-16.680882	-49.2532691	1	24.1	62.8	20.975	62.91666667	100
6/20/2020	5208707	GO	Goiania	38	4717	311.12457	1516113	58.9	23.2	-16.680882	-49.2532691	1	24.1	62.8	21.75833333	59.25	101
6/21/2020	5208707	GO	Goiania	57	4774	314.88418	1516113	58.9	23.2	-16.680882	-49.2532691	1	24.1	62.8	22.49583333	53.79166667	102
6/22/2020	5208707	GO	Goiania	385	5159	340.27807	1516113	58.9	23.2	-16.680882	-49.2532691	1	24.1	62.8	20.5	50.20833333	103
6/23/2020	5208707	GO	Goiania	200	5359	353.4697	1516113	58.9	23.2	-16.680882	-49.2532691	1	24.1	62.8	19.73333333	56.20833333	104
6/24/2020	5208707	GO	Goiania	369	5728	377.80825	1516113	58.9	23.2	-16.680882	-49.2532691	1	24.1	62.8	21.41666667	62.875	105
6/25/2020	5208707	GO	Goiania	230	5958	392.97862	1516113	58.9	23.2	-16.680882	-49.2532691	1	24.1	62.8	21.87916667	65.79166667	106
6/26/2020	5208707	GO	Goiania	153	6111	403.07022	1516113	58.9	23.2	-16.680882	-49.2532691	1	24.1	62.8	21.6625	64.08333333	107
6/27/2020	5208707	GO	Goiania	11	6122	403.79576	1516113	58.9	23.2	-16.680882	-49.2532691	1	24.1	62.8	20.725	61.79166667	108
6/28/2020	5208707	GO	Goiania	4	6126	404.05959	1516113	58.9	23.2	-16.680882	-49.2532691	1	24.1	62.8	20.92916667	62.29166667	109
6/29/2020	5208707	GO	Goiania	529	6655	438.95145	1516113	58.9	23.2	-16.680882	-49.2532691	1	24.1	62.8	20.9	61.125	110
6/30/2020	5208707	GO	Goiania	301	6956	458.80485	1516113	58.9	23.2	-16.680882	-49.2532691	1	24.1	62.8	20.28333333	58.29166667	111
07/01/2020	5208707	GO	Goiania	109	7065	465.99429	1516113	58.9	23.2	-16.680882	-49.2532691	1	24.1	62.8	20.625	64.45833333	112
07/02/2020	5208707	GO	Goiania	54	7119	469.55603	1516113	58.9	23.2	-16.680882	-49.2532691	1	24.1	62.8	21.30833333	65.45833333	113
3/18/2020	2507507	PB	Joao Pessoa	1	1	0.12361	809015	76.1	26.1	-7.1215981	-34.882028	1	26.8	75.9	28.15416667	74	1
3/19/2020	2507507	PB	Joao Pessoa	0	1	0.12361	809015	76.1	26.1	-7.1215981	-34.882028	1	26.8	75.9	28.375	70.54166667	2
3/20/2020	2507507	PB	Joao Pessoa	0	1	0.12361	809015	76.1	26.1	-7.1215981	-34.882028	1	26.8	75.9	27.8375	73.5	3
3/21/2020	2507507	PB	Joao Pessoa	0	1	0.12361	809015	76.1	26.1	-7.1215981	-34.882028	1	26.8	75.9	27.67083333	73.875	4
3/22/2020	2507507	PB	Joao Pessoa	0	1	0.12361	809015	76.1	26.1	-7.1215981	-34.882028	1	26.8	75.9	28.15833333	72.25	5
3/23/2020	2507507	PB	Joao Pessoa	0	1	0.12361	809015	76.1	26.1	-7.1215981	-34.882028	1	26.8	75.9	28.67083333	72.5	6
3/24/2020	2507507	PB	Joao Pessoa	1	2	0.24721	809015	76.1	26.1	-7.1215981	-34.882028	1	26.8	75.9	28.1875	71.70833333	7
3/25/2020	2507507	PB	Joao Pessoa	2	4	0.49443	809015	76.1	26.1	-7.1215981	-34.882028	1	26.8	75.9	27.47083333	79.08333333	8
3/26/2020	2507507	PB	Joao Pessoa	1	5	0.61804	809015	76.1	26.1	-7.1215981	-34.882028	1	26.8	75.9	27.22916667	77.45833333	9
3/27/2020	2507507	PB	Joao Pessoa	2	7	0.86525	809015	76.1	26.1	-7.1215981	-34.882028	1	26.8	75.9	27.09583333	79.04166667	10
3/28/2020	2507507	PB	Joao Pessoa	3	10	1.23607	809015	76.1	26.1	-7.1215981	-34.882028	1	26.8	75.9	27.875	76.5	11
3/29/2020	2507507	PB	Joao Pessoa	0	10	1.23607	809015	76.1	26.1	-7.1215981	-34.882028	1	26.8	75.9	27.12083333	84.875	12
3/30/2020	2507507	PB	Joao Pessoa	2	12	1.48329	809015	76.1	26.1	-7.1215981	-34.882028	1	26.8	75.9	25.69583333	89.58333333	13
3/31/2020	2507507	PB	Joao Pessoa	1	13	1.60689	809015	76.1	26.1	-7.1215981	-34.882028	1	26.8	75.9	26.49166667	86.29166667	14
04/01/2020	2507507	PB	Joao Pessoa	2	15	1.85411	809015	76.1	26.1	-7.1215981	-34.882028	1	26.8	75.9	27.74583333	79.45833333	15
04/02/2020	2507507	PB	Joao Pessoa	8	23	2.84296	809015	76.1	26.1	-7.1215981	-34.882028	1	26.8	75.9	27.16666667	82.70833333	16
04/03/2020	2507507	PB	Joao Pessoa	1	24	2.96657	809015	76.1	26.1	-7.1215981	-34.882028	1	26.8	75.9	27.4625	81.625	17
04/04/2020	2507507	PB	Joao Pessoa	2	26	3.21378	809015	76.1	26.1	-7.1215981	-34.882028	1	26.8	75.9	27.9375	82.58333333	18
04/05/2020	2507507	PB	Joao Pessoa	0	26	3.21378	809015	76.1	26.1	-7.1215981	-34.882028	1	26.8	75.9	28.75833333	78.08333333	19
04/06/2020	2507507	PB	Joao Pessoa	1	27	3.33739	809015	76.1	26.1	-7.1215981	-34.882028	1	26.8	75.9	28.9375	75.58333333	20
04/07/2020	2507507	PB	Joao Pessoa	3	30	3.70821	809015	76.1	26.1	-7.1215981	-34.882028	1	26.8	75.9	28.37916667	73.875	21
04/08/2020	2507507	PB	Joao Pessoa	10	40	4.94428	809015	76.1	26.1	-7.1215981	-34.882028	1	26.8	75.9	28.47083333	71.625	22
04/09/2020	2507507	PB	Joao Pessoa	19	59	7.29282	809015	76.1	26.1	-7.1215981	-34.882028	1	26.8	75.9	28.40833333	74.33333333	23
04/10/2020	2507507	PB	Joao Pessoa	5	64	7.91085	809015	76.1	26.1	-7.1215981	-34.882028	1	26.8	75.9	27.27083333	80.75	24
04/11/2020	2507507	PB	Joao Pessoa	14	78	9.64135	809015	76.1	26.1	-7.1215981	-34.882028	1	26.8	75.9	28.2	76.75	25
04/12/2020	2507507	PB	Joao Pessoa	8	86	10.63021	809015	76.1	26.1	-7.1215981	-34.882028	1	26.8	75.9	28.92916667	69.20833333	26
4/13/2020	2507507	PB	Joao Pessoa	17	103	12.73153	809015	76.1	26.1	-7.1215981	-34.882028	1	26.8	75.9	28.325	70.125	27
4/14/2020	2507507	PB	Joao Pessoa	12	115	14.21482	809015	76.1	26.1	-7.1215981	-34.882028	1	26.8	75.9	28.18333333	72.75	28
4/15/2020	2507507	PB	Joao Pessoa	9	124	15.32728	809015	76.1	26.1	-7.1215981	-34.882028	1	26.8	75.9	26.2	83.29166667	29
4/16/2020	2507507	PB	Joao Pessoa	18	142	17.55221	809015	76.1	26.1	-7.1215981	-34.882028	1	26.8	75.9	25.5375	89.54166667	30
4/17/2020	2507507	PB	Joao Pessoa	6	148	18.29385	809015	76.1	26.1	-7.1215981	-34.882028	1	26.8	75.9	27.36666667	81.58333333	31
4/18/2020	2507507	PB	Joao Pessoa	15	163	20.14796	809015	76.1	26.1	-7.1215981	-34.882028	1	26.8	75.9	27.41666667	79.70833333	32
4/19/2020	2507507	PB	Joao Pessoa	9	172	21.26042	809015	76.1	26.1	-7.1215981	-34.882028	1	26.8	75.9	26.6	84.29166667	33
4/20/2020	2507507	PB	Joao Pessoa	13	185	22.86731	809015	76.1	26.1	-7.1215981	-34.882028	1	26.8	75.9	26.43333333	82.58333333	34
4/21/2020	2507507	PB	Joao Pessoa	20	205	25.33946	809015	76.1	26.1	-7.1215981	-34.882028	1	26.8	75.9	25.34166667	89.41666667	35
4/22/2020	2507507	PB	Joao Pessoa	25	230	28.42963	809015	76.1	26.1	-7.1215981	-34.882028	1	26.8	75.9	26.39166667	82.16666667	36
4/23/2020	2507507	PB	Joao Pessoa	24	254	31.3962	809015	76.1	26.1	-7.1215981	-34.882028	1	26.8	75.9	27.15416667	80.20833333	37
4/24/2020	2507507	PB	Joao Pessoa	32	286	35.35163	809015	76.1	26.1	-7.1215981	-34.882028	1	26.8	75.9	27.19166667	81.54166667	38
4/25/2020	2507507	PB	Joao Pessoa	27	313	38.68902	809015	76.1	26.1	-7.1215981	-34.882028	1	26.8	75.9	26.65	80.20833333	39
4/26/2020	2507507	PB	Joao Pessoa	36	349	43.13888	809015	76.1	26.1	-7.1215981	-34.882028	1	26.8	75.9	26.42916667	82.33333333	40
4/27/2020	2507507	PB	Joao Pessoa	61	410	50.67891	809015	76.1	26.1	-7.1215981	-34.882028	1	26.8	75.9	27.36666667	73.45833333	41
4/28/2020	2507507	PB	Joao Pessoa	26	436	53.8927	809015	76.1	26.1	-7.1215981	-34.882028	1	26.8	75.9	27.2	73.29166667	42
4/29/2020	2507507	PB	Joao Pessoa	63	499	61.67994	809015	76.1	26.1	-7.1215981	-34.882028	1	26.8	75.9	27.35833333	71.70833333	43
4/30/2020	2507507	PB	Joao Pessoa	64	563	69.5908	809015	76.1	26.1	-7.1215981	-34.882028	1	26.8	75.9	26.09166667	84.20833333	44
05/01/2020	2507507	PB	Joao Pessoa	51	614	75.89476	809015	76.1	26.1	-7.1215981	-34.882028	1	26.8	75.9			45
05/02/2020	2507507	PB	Joao Pessoa	87	701	86.64858	809015	76.1	26.1	-7.1215981	-34.882028	1	26.8	75.9			46
05/03/2020	2507507	PB	Joao Pessoa	10	711	87.88465	809015	76.1	26.1	-7.1215981	-34.882028	1	26.8	75.9			47
05/04/2020	2507507	PB	Joao Pessoa	91	802	99.1329	809015	76.1	26.1	-7.1215981	-34.882028	1	26.8	75.9			48
05/05/2020	2507507	PB	Joao Pessoa	63	865	106.92014	809015	76.1	26.1	-7.1215981	-34.882028	1	26.8	75.9			49
05/06/2020	2507507	PB	Joao Pessoa	42	907	112.11164	809015	76.1	26.1	-7.1215981	-34.882028	1	26.8	75.9			50
05/07/2020	2507507	PB	Joao Pessoa	75	982	121.38217	809015	76.1	26.1	-7.1215981	-34.882028	1	26.8	75.9			51
05/08/2020	2507507	PB	Joao Pessoa	80	1062	131.27074	809015	76.1	26.1	-7.1215981	-34.882028	1	26.8	75.9			52
05/09/2020	2507507	PB	Joao Pessoa	52	1114	137.69831	809015	76.1	26.1	-7.1215981	-34.882028	1	26.8	75.9			53
05/10/2020	2507507	PB	Joao Pessoa	65	1179	145.73277	809015	76.1	26.1	-7.1215981	-34.882028	1	26.8	75.9			54
05/11/2020	2507507	PB	Joao Pessoa	51	1230	152.03674	809015	76.1	26.1	-7.1215981	-34.882028	1	26.8	75.9			55
05/12/2020	2507507	PB	Joao Pessoa	86	1316	162.66695	809015	76.1	26.1	-7.1215981	-34.882028	1	26.8	75.9			56
5/13/2020	2507507	PB	Joao Pessoa	52	1368	169.09452	809015	76.1	26.1	-7.1215981	-34.882028	1	26.8	75.9	26.55416667	81.04166667	57
5/14/2020	2507507	PB	Joao Pessoa	83	1451	179.35391	809015	76.1	26.1	-7.1215981	-34.882028	1	26.8	75.9	25.60416667	87.91666667	58
5/15/2020	2507507	PB	Joao Pessoa	27	1478	182.6913	809015	76.1	26.1	-7.1215981	-34.882028	1	26.8	75.9	24.575	93.75	59
5/16/2020	2507507	PB	Joao Pessoa	62	1540	190.35494	809015	76.1	26.1	-7.1215981	-34.882028	1	26.8	75.9	25.43333333	87.29166667	60
5/17/2020	2507507	PB	Joao Pessoa	157	1697	209.76125	809015	76.1	26.1	-7.1215981	-34.882028	1	26.8	75.9	26.2375	83.70833333	61
5/18/2020	2507507	PB	Joao Pessoa	102	1799	222.36918	809015	76.1	26.1	-7.1215981	-34.882028	1	26.8	75.9	26.94166667	82.70833333	62
5/19/2020	2507507	PB	Joao Pessoa	90	1889	233.49382	809015	76.1	26.1	-7.1215981	-34.882028	1	26.8	75.9	27.43333333	81.54166667	63
5/20/2020	2507507	PB	Joao Pessoa	199	2088	258.09163	809015	76.1	26.1	-7.1215981	-34.882028	1	26.8	75.9	26.36666667	85.625	64
5/21/2020	2507507	PB	Joao Pessoa	138	2226	275.14941	809015	76.1	26.1	-7.1215981	-34.882028	1	26.8	75.9	27.32916667	79.45833333	65
5/22/2020	2507507	PB	Joao Pessoa	0	2226	275.14941	809015	76.1	26.1	-7.1215981	-34.882028	1	26.8	75.9	27.34583333	78.45833333	66
5/23/2020	2507507	PB	Joao Pessoa	228	2454	303.33183	809015	76.1	26.1	-7.1215981	-34.882028	1	26.8	75.9	24.02916667	93.08333333	67
5/24/2020	2507507	PB	Joao Pessoa	158	2612	322.86175	809015	76.1	26.1	-7.1215981	-34.882028	1	26.8	75.9	25.1	80.08333333	68
5/25/2020	2507507	PB	Joao Pessoa	75	2687	332.13228	809015	76.1	26.1	-7.1215981	-34.882028	1	26.8	75.9	25.91666667	83.33333333	69
5/26/2020	2507507	PB	Joao Pessoa	258	2945	364.02292	809015	76.1	26.1	-7.1215981	-34.882028	1	26.8	75.9	26.1625	81.79166667	70
5/27/2020	2507507	PB	Joao Pessoa	287	3232	399.49816	809015	76.1	26.1	-7.1215981	-34.882028	1	26.8	75.9			71
5/28/2020	2507507	PB	Joao Pessoa	240	3472	429.16386	809015	76.1	26.1	-7.1215981	-34.882028	1	26.8	75.9			72
5/29/2020	2507507	PB	Joao Pessoa	213	3685	455.49217	809015	76.1	26.1	-7.1215981	-34.882028	1	26.8	75.9			73
5/30/2020	2507507	PB	Joao Pessoa	217	3902	482.31491	809015	76.1	26.1	-7.1215981	-34.882028	1	26.8	75.9			74
5/31/2020	2507507	PB	Joao Pessoa	57	3959	489.36052	809015	76.1	26.1	-7.1215981	-34.882028	1	26.8	75.9			75
06/01/2020	2507507	PB	Joao Pessoa	192	4151	513.09308	809015	76.1	26.1	-7.1215981	-34.882028	1	26.8	75.9			76
06/02/2020	2507507	PB	Joao Pessoa	316	4467	552.15293	809015	76.1	26.1	-7.1215981	-34.882028	1	26.8	75.9	26.71666667	81.70833333	77
06/03/2020	2507507	PB	Joao Pessoa	353	4820	595.78623	809015	76.1	26.1	-7.1215981	-34.882028	1	26.8	75.9	27.00833333	78.20833333	78
06/04/2020	2507507	PB	Joao Pessoa	499	5319	657.46618	809015	76.1	26.1	-7.1215981	-34.882028	1	26.8	75.9	26.8125	79.91666667	79
06/05/2020	2507507	PB	Joao Pessoa	233	5552	686.26663	809015	76.1	26.1	-7.1215981	-34.882028	1	26.8	75.9	26.45	80.375	80
06/06/2020	2507507	PB	Joao Pessoa	366	5918	731.50683	809015	76.1	26.1	-7.1215981	-34.882028	1	26.8	75.9	25.4375	84.58333333	81
06/07/2020	2507507	PB	Joao Pessoa	86	6004	742.13704	809015	76.1	26.1	-7.1215981	-34.882028	1	26.8	75.9	24.56666667	85.58333333	82
06/08/2020	2507507	PB	Joao Pessoa	242	6246	772.04996	809015	76.1	26.1	-7.1215981	-34.882028	1	26.8	75.9	26.025	76.33333333	83
06/09/2020	2507507	PB	Joao Pessoa	337	6583	813.70556	809015	76.1	26.1	-7.1215981	-34.882028	1	26.8	75.9	25.92916667	81.25	84
06/10/2020	2507507	PB	Joao Pessoa	322	6905	853.50704	809015	76.1	26.1	-7.1215981	-34.882028	1	26.8	75.9	25.0625	87.04166667	85
06/11/2020	2507507	PB	Joao Pessoa	228	7133	881.68946	809015	76.1	26.1	-7.1215981	-34.882028	1	26.8	75.9	25.19583333	86.91666667	86
06/12/2020	2507507	PB	Joao Pessoa	261	7394	913.95092	809015	76.1	26.1	-7.1215981	-34.882028	1	26.8	75.9	26.88333333	74.91666667	87
6/13/2020	2507507	PB	Joao Pessoa	216	7610	940.65005	809015	76.1	26.1	-7.1215981	-34.882028	1	26.8	75.9	26.09166667	77	88
6/14/2020	2507507	PB	Joao Pessoa	280	7890	975.26004	809015	76.1	26.1	-7.1215981	-34.882028	1	26.8	75.9	25.45416667	82.75	89
6/15/2020	2507507	PB	Joao Pessoa	151	8041	993.92471	809015	76.1	26.1	-7.1215981	-34.882028	1	26.8	75.9	25.95833333	81.45833333	90
6/16/2020	2507507	PB	Joao Pessoa	423	8464	1046.21052	809015	76.1	26.1	-7.1215981	-34.882028	1	26.8	75.9	25.925	73.66666667	91
6/17/2020	2507507	PB	Joao Pessoa	488	8952	1106.53078	809015	76.1	26.1	-7.1215981	-34.882028	1	26.8	75.9			92
6/18/2020	2507507	PB	Joao Pessoa	573	9525	1177.35765	809015	76.1	26.1	-7.1215981	-34.882028	1	26.8	75.9			93
6/19/2020	2507507	PB	Joao Pessoa	540	10065	1244.10549	809015	76.1	26.1	-7.1215981	-34.882028	1	26.8	75.9			94
6/20/2020	2507507	PB	Joao Pessoa	337	10402	1285.76108	809015	76.1	26.1	-7.1215981	-34.882028	1	26.8	75.9			95
6/21/2020	2507507	PB	Joao Pessoa	64	10466	1293.67193	809015	76.1	26.1	-7.1215981	-34.882028	1	26.8	75.9			96
6/22/2020	2507507	PB	Joao Pessoa	115	10581	1307.88675	809015	76.1	26.1	-7.1215981	-34.882028	1	26.8	75.9			97
6/23/2020	2507507	PB	Joao Pessoa	412	10993	1358.81288	809015	76.1	26.1	-7.1215981	-34.882028	1	26.8	75.9	26.60416667	66.45833333	98
6/24/2020	2507507	PB	Joao Pessoa	137	11130	1375.74705	809015	76.1	26.1	-7.1215981	-34.882028	1	26.8	75.9	25.77916667	73.29166667	99
6/25/2020	2507507	PB	Joao Pessoa	239	11369	1405.28915	809015	76.1	26.1	-7.1215981	-34.882028	1	26.8	75.9	26.74166667	63.83333333	100
6/26/2020	2507507	PB	Joao Pessoa	646	12015	1485.13934	809015	76.1	26.1	-7.1215981	-34.882028	1	26.8	75.9	24.95	80.41666667	101
6/27/2020	2507507	PB	Joao Pessoa	434	12449	1538.78482	809015	76.1	26.1	-7.1215981	-34.882028	1	26.8	75.9	24.48333333	84.79166667	102
6/28/2020	2507507	PB	Joao Pessoa	131	12580	1554.97735	809015	76.1	26.1	-7.1215981	-34.882028	1	26.8	75.9	25.00833333	83.29166667	103
6/29/2020	2507507	PB	Joao Pessoa	114	12694	1569.06856	809015	76.1	26.1	-7.1215981	-34.882028	1	26.8	75.9	24.99583333	80.41666667	104
6/30/2020	2507507	PB	Joao Pessoa	0	12694	1569.06856	809015	76.1	26.1	-7.1215981	-34.882028	1	26.8	75.9	24.65833333	80.45833333	105
07/01/2020	2507507	PB	Joao Pessoa	0	12694	1569.06856	809015	76.1	26.1	-7.1215981	-34.882028	1	26.8	75.9	24.77916667	80.91666667	106
07/02/2020	2507507	PB	Joao Pessoa	0	12694	1569.06856	809015	76.1	26.1	-7.1215981	-34.882028	1	26.8	75.9	24.90416667	80.125	107
3/20/2020	1600303	AP	Macapa	1	1	0.19868	503327	79	26.6	0.0401529	-51.0569588	1	27.1	82.2	25.20416667	87.41666667	1
3/21/2020	1600303	AP	Macapa	0	1	0.19868	503327	79	26.6	0.0401529	-51.0569588	1	27.1	82.2	25.225	88.83333333	2
3/22/2020	1600303	AP	Macapa	0	1	0.19868	503327	79	26.6	0.0401529	-51.0569588	1	27.1	82.2	26.62083333	82.04166667	3
3/23/2020	1600303	AP	Macapa	0	1	0.19868	503327	79	26.6	0.0401529	-51.0569588	1	27.1	82.2	27.18333333	81.54166667	4
3/24/2020	1600303	AP	Macapa	0	1	0.19868	503327	79	26.6	0.0401529	-51.0569588	1	27.1	82.2	26.75	83.08333333	5
3/25/2020	1600303	AP	Macapa	1	2	0.39736	503327	79	26.6	0.0401529	-51.0569588	1	27.1	82.2	26.80416667	81.75	6
3/26/2020	1600303	AP	Macapa	0	2	0.39736	503327	79	26.6	0.0401529	-51.0569588	1	27.1	82.2	27.5375	77.58333333	7
3/27/2020	1600303	AP	Macapa	1	3	0.59603	503327	79	26.6	0.0401529	-51.0569588	1	27.1	82.2	27.56666667	79.875	8
3/28/2020	1600303	AP	Macapa	1	4	0.79471	503327	79	26.6	0.0401529	-51.0569588	1	27.1	82.2	27.1625	82.58333333	9
3/29/2020	1600303	AP	Macapa	4	8	1.58942	503327	79	26.6	0.0401529	-51.0569588	1	27.1	82.2	27.60416667	82.58333333	10
3/30/2020	1600303	AP	Macapa	0	8	1.58942	503327	79	26.6	0.0401529	-51.0569588	1	27.1	82.2	26.7125	85.91666667	11
3/31/2020	1600303	AP	Macapa	2	10	1.98678	503327	79	26.6	0.0401529	-51.0569588	1	27.1	82.2			12
04/01/2020	1600303	AP	Macapa	1	11	2.18546	503327	79	26.6	0.0401529	-51.0569588	1	27.1	82.2	26.88333333	79.91666667	13
04/02/2020	1600303	AP	Macapa	1	12	2.38414	503327	79	26.6	0.0401529	-51.0569588	1	27.1	82.2	27.32916667	79.95833333	14
04/03/2020	1600303	AP	Macapa	7	19	3.77488	503327	79	26.6	0.0401529	-51.0569588	1	27.1	82.2	26.06666667	88.04166667	15
04/04/2020	1600303	AP	Macapa	9	28	5.56298	503327	79	26.6	0.0401529	-51.0569588	1	27.1	82.2	26.77083333	85.16666667	16
04/05/2020	1600303	AP	Macapa	1	29	5.76166	503327	79	26.6	0.0401529	-51.0569588	1	27.1	82.2	27.6125	83.83333333	17
04/06/2020	1600303	AP	Macapa	6	35	6.95373	503327	79	26.6	0.0401529	-51.0569588	1	27.1	82.2	28.32916667	80.70833333	18
04/07/2020	1600303	AP	Macapa	12	47	9.33787	503327	79	26.6	0.0401529	-51.0569588	1	27.1	82.2	26.86666667	87.33333333	19
04/08/2020	1600303	AP	Macapa	48	95	18.87441	503327	79	26.6	0.0401529	-51.0569588	1	27.1	82.2	25.5375	91.875	20
04/09/2020	1600303	AP	Macapa	2	97	19.27177	503327	79	26.6	0.0401529	-51.0569588	1	27.1	82.2	27.66666667	81.08333333	21
04/10/2020	1600303	AP	Macapa	49	146	29.00699	503327	79	26.6	0.0401529	-51.0569588	1	27.1	82.2	26.51666667	86.5	22
04/11/2020	1600303	AP	Macapa	25	171	33.97394	503327	79	26.6	0.0401529	-51.0569588	1	27.1	82.2	26.3	88.5	23
04/12/2020	1600303	AP	Macapa	33	204	40.53031	503327	79	26.6	0.0401529	-51.0569588	1	27.1	82.2	25.68333333	91.25	24
4/13/2020	1600303	AP	Macapa	7	211	41.92106	503327	79	26.6	0.0401529	-51.0569588	1	27.1	82.2	24.16666667	89.45833333	25
4/14/2020	1600303	AP	Macapa	50	261	51.85496	503327	79	26.6	0.0401529	-51.0569588	1	27.1	82.2	25.05	86.41666667	26
4/15/2020	1600303	AP	Macapa	29	290	57.61662	503327	79	26.6	0.0401529	-51.0569588	1	27.1	82.2	25.92916667	85	27
4/16/2020	1600303	AP	Macapa	13	303	60.19943	503327	79	26.6	0.0401529	-51.0569588	1	27.1	82.2	25.38333333	91.375	28
4/17/2020	1600303	AP	Macapa	9	312	61.98753	503327	79	26.6	0.0401529	-51.0569588	1	27.1	82.2	25.6125	88.875	29
4/18/2020	1600303	AP	Macapa	16	328	65.16638	503327	79	26.6	0.0401529	-51.0569588	1	27.1	82.2	26.85833333	82.66666667	30
4/19/2020	1600303	AP	Macapa	13	341	67.7492	503327	79	26.6	0.0401529	-51.0569588	1	27.1	82.2	27.87083333	79.79166667	31
4/20/2020	1600303	AP	Macapa	17	358	71.12672	503327	79	26.6	0.0401529	-51.0569588	1	27.1	82.2	26.25416667	86.04166667	32
4/21/2020	1600303	AP	Macapa	28	386	76.68971	503327	79	26.6	0.0401529	-51.0569588	1	27.1	82.2	26.62083333	83.33333333	33
4/22/2020	1600303	AP	Macapa	19	405	80.46459	503327	79	26.6	0.0401529	-51.0569588	1	27.1	82.2	26.675	84.54166667	34
4/23/2020	1600303	AP	Macapa	46	451	89.60378	503327	79	26.6	0.0401529	-51.0569588	1	27.1	82.2	26.3375	84.54166667	35
4/24/2020	1600303	AP	Macapa	62	513	101.92181	503327	79	26.6	0.0401529	-51.0569588	1	27.1	82.2	26.42083333	83.04166667	36
4/25/2020	1600303	AP	Macapa	29	542	107.68347	503327	79	26.6	0.0401529	-51.0569588	1	27.1	82.2	27.45833333	76.25	37
4/26/2020	1600303	AP	Macapa	94	636	126.35921	503327	79	26.6	0.0401529	-51.0569588	1	27.1	82.2	25.775	89.875	38
4/27/2020	1600303	AP	Macapa	20	656	130.33277	503327	79	26.6	0.0401529	-51.0569588	1	27.1	82.2	26.90833333	84.33333333	39
4/28/2020	1600303	AP	Macapa	52	708	140.66402	503327	79	26.6	0.0401529	-51.0569588	1	27.1	82.2	26.975	83.75	40
4/29/2020	1600303	AP	Macapa	81	789	156.75694	503327	79	26.6	0.0401529	-51.0569588	1	27.1	82.2	25.4375	91.75	41
4/30/2020	1600303	AP	Macapa	38	827	164.3067	503327	79	26.6	0.0401529	-51.0569588	1	27.1	82.2	26.86666667	82.25	42
05/01/2020	1600303	AP	Macapa	30	857	170.26704	503327	79	26.6	0.0401529	-51.0569588	1	27.1	82.2	26.4125	86.875	43
05/02/2020	1600303	AP	Macapa	35	892	177.22077	503327	79	26.6	0.0401529	-51.0569588	1	27.1	82.2	27.06666667	83.375	44
05/03/2020	1600303	AP	Macapa	207	1099	218.34712	503327	79	26.6	0.0401529	-51.0569588	1	27.1	82.2	27.11666667	85.04166667	45
05/04/2020	1600303	AP	Macapa	164	1263	250.93031	503327	79	26.6	0.0401529	-51.0569588	1	27.1	82.2	27.14166667	85.125	46
05/05/2020	1600303	AP	Macapa	125	1388	275.76506	503327	79	26.6	0.0401529	-51.0569588	1	27.1	82.2	26.24166667	89.58333333	47
05/06/2020	1600303	AP	Macapa	63	1451	288.28177	503327	79	26.6	0.0401529	-51.0569588	1	27.1	82.2	27.4	83.16666667	48
05/07/2020	1600303	AP	Macapa	108	1559	309.739	503327	79	26.6	0.0401529	-51.0569588	1	27.1	82.2	26.05416667	88.66666667	49
05/08/2020	1600303	AP	Macapa	57	1616	321.06364	503327	79	26.6	0.0401529	-51.0569588	1	27.1	82.2	27.27083333	81.25	50
05/09/2020	1600303	AP	Macapa	91	1707	339.14334	503327	79	26.6	0.0401529	-51.0569588	1	27.1	82.2	26.96666667	84.58333333	51
05/10/2020	1600303	AP	Macapa	83	1790	355.63361	503327	79	26.6	0.0401529	-51.0569588	1	27.1	82.2	26.70833333	84.66666667	52
05/11/2020	1600303	AP	Macapa	42	1832	363.97809	503327	79	26.6	0.0401529	-51.0569588	1	27.1	82.2	26.57916667	87.29166667	53
05/12/2020	1600303	AP	Macapa	134	1966	390.60094	503327	79	26.6	0.0401529	-51.0569588	1	27.1	82.2	27.57916667	82.875	54
5/13/2020	1600303	AP	Macapa	24	1990	395.36921	503327	79	26.6	0.0401529	-51.0569588	1	27.1	82.2	27.225	82.95833333	55
5/14/2020	1600303	AP	Macapa	363	2353	467.48933	503327	79	26.6	0.0401529	-51.0569588	1	27.1	82.2	25.95	87.95833333	56
5/15/2020	1600303	AP	Macapa	160	2513	499.27781	503327	79	26.6	0.0401529	-51.0569588	1	27.1	82.2	27.125	81.875	57
5/16/2020	1600303	AP	Macapa	126	2639	524.31123	503327	79	26.6	0.0401529	-51.0569588	1	27.1	82.2	27.22083333	83.125	58
5/17/2020	1600303	AP	Macapa	35	2674	531.26496	503327	79	26.6	0.0401529	-51.0569588	1	27.1	82.2	26.5375	86.75	59
5/18/2020	1600303	AP	Macapa	18	2692	534.84117	503327	79	26.6	0.0401529	-51.0569588	1	27.1	82.2	26.64166667	86.79166667	60
5/19/2020	1600303	AP	Macapa	198	2890	574.17941	503327	79	26.6	0.0401529	-51.0569588	1	27.1	82.2	27.96666667	79.70833333	61
5/20/2020	1600303	AP	Macapa	22	2912	578.55033	503327	79	26.6	0.0401529	-51.0569588	1	27.1	82.2	27.97916667	81.41666667	62
5/21/2020	1600303	AP	Macapa	345	3257	647.09423	503327	79	26.6	0.0401529	-51.0569588	1	27.1	82.2	25.89583333	89.91666667	63
5/22/2020	1600303	AP	Macapa	79	3336	662.7898	503327	79	26.6	0.0401529	-51.0569588	1	27.1	82.2	26.4375	87.33333333	64
5/23/2020	1600303	AP	Macapa	0	3336	662.7898	503327	79	26.6	0.0401529	-51.0569588	1	27.1	82.2	26.72083333	86.91666667	65
5/24/2020	1600303	AP	Macapa	241	3577	710.67119	503327	79	26.6	0.0401529	-51.0569588	1	27.1	82.2	27.8	78.75	66
5/25/2020	1600303	AP	Macapa	38	3615	718.22096	503327	79	26.6	0.0401529	-51.0569588	1	27.1	82.2	28.42083333	75.83333333	67
5/26/2020	1600303	AP	Macapa	59	3674	729.94296	503327	79	26.6	0.0401529	-51.0569588	1	27.1	82.2	27.65416667	78.70833333	68
5/27/2020	1600303	AP	Macapa	294	3968	788.35429	503327	79	26.6	0.0401529	-51.0569588	1	27.1	82.2	27.51666667	79.04166667	69
5/28/2020	1600303	AP	Macapa	326	4294	853.12332	503327	79	26.6	0.0401529	-51.0569588	1	27.1	82.2	28.1625	78.08333333	70
5/29/2020	1600303	AP	Macapa	52	4346	863.45457	503327	79	26.6	0.0401529	-51.0569588	1	27.1	82.2	27.81666667	78.79166667	71
5/30/2020	1600303	AP	Macapa	646	4992	991.80056	503327	79	26.6	0.0401529	-51.0569588	1	27.1	82.2	26.55833333	85.75	72
5/31/2020	1600303	AP	Macapa	43	5035	1000.34371	503327	79	26.6	0.0401529	-51.0569588	1	27.1	82.2	26.83333333	78.75	73
06/01/2020	1600303	AP	Macapa	44	5079	1009.08554	503327	79	26.6	0.0401529	-51.0569588	1	27.1	82.2	25.625	88.04166667	74
06/02/2020	1600303	AP	Macapa	165	5244	1041.86741	503327	79	26.6	0.0401529	-51.0569588	1	27.1	82.2	26.01666667	84.375	75
06/03/2020	1600303	AP	Macapa	93	5337	1060.34447	503327	79	26.6	0.0401529	-51.0569588	1	27.1	82.2	27.89166667	77.16666667	76
06/04/2020	1600303	AP	Macapa	128	5465	1085.77525	503327	79	26.6	0.0401529	-51.0569588	1	27.1	82.2	27.64583333	78.16666667	77
06/05/2020	1600303	AP	Macapa	85	5550	1102.66288	503327	79	26.6	0.0401529	-51.0569588	1	27.1	82.2	27.9125	77.29166667	78
06/06/2020	1600303	AP	Macapa	0	5550	1102.66288	503327	79	26.6	0.0401529	-51.0569588	1	27.1	82.2	27.54166667	81.16666667	79
06/07/2020	1600303	AP	Macapa	29	5579	1108.42454	503327	79	26.6	0.0401529	-51.0569588	1	27.1	82.2	26.50416667	83.33333333	80
06/08/2020	1600303	AP	Macapa	4	5583	1109.21926	503327	79	26.6	0.0401529	-51.0569588	1	27.1	82.2	26.64583333	85.04166667	81
06/09/2020	1600303	AP	Macapa	167	5750	1142.39848	503327	79	26.6	0.0401529	-51.0569588	1	27.1	82.2	26.525	81.83333333	82
06/10/2020	1600303	AP	Macapa	334	6084	1208.75693	503327	79	26.6	0.0401529	-51.0569588	1	27.1	82.2	27.225	79.83333333	83
06/11/2020	1600303	AP	Macapa	230	6314	1254.45287	503327	79	26.6	0.0401529	-51.0569588	1	27.1	82.2	27.22916667	78.5	84
06/12/2020	1600303	AP	Macapa	185	6499	1291.2083	503327	79	26.6	0.0401529	-51.0569588	1	27.1	82.2	26.96666667	82.45833333	85
6/13/2020	1600303	AP	Macapa	402	6901	1371.07685	503327	79	26.6	0.0401529	-51.0569588	1	27.1	82.2	26.95416667	84.33333333	86
6/14/2020	1600303	AP	Macapa	11	6912	1373.26231	503327	79	26.6	0.0401529	-51.0569588	1	27.1	82.2	27.10833333	83.20833333	87
6/15/2020	1600303	AP	Macapa	36	6948	1380.41472	503327	79	26.6	0.0401529	-51.0569588	1	27.1	82.2	26.15833333	86.66666667	88
6/16/2020	1600303	AP	Macapa	645	7593	1508.56203	503327	79	26.6	0.0401529	-51.0569588	1	27.1	82.2	26.25	86.58333333	89
6/17/2020	1600303	AP	Macapa	369	7962	1581.87421	503327	79	26.6	0.0401529	-51.0569588	1	27.1	82.2	26.36666667	84.20833333	90
6/18/2020	1600303	AP	Macapa	149	8111	1611.47723	503327	79	26.6	0.0401529	-51.0569588	1	27.1	82.2	26.79166667	85.16666667	91
6/19/2020	1600303	AP	Macapa	179	8290	1647.04059	503327	79	26.6	0.0401529	-51.0569588	1	27.1	82.2	27.69166667	80.91666667	92
6/20/2020	1600303	AP	Macapa	1088	9378	1863.20225	503327	79	26.6	0.0401529	-51.0569588	1	27.1	82.2	27.7625	79.41666667	93
6/21/2020	1600303	AP	Macapa	38	9416	1870.75202	503327	79	26.6	0.0401529	-51.0569588	1	27.1	82.2	26.8125	83.875	94
6/22/2020	1600303	AP	Macapa	2504	11920	2368.24172	503327	79	26.6	0.0401529	-51.0569588	1	27.1	82.2	27.58333333	79.20833333	95
6/23/2020	1600303	AP	Macapa	921	12841	2551.22415	503327	79	26.6	0.0401529	-51.0569588	1	27.1	82.2	26.77916667	86	96
6/24/2020	1600303	AP	Macapa	20	12861	2555.19771	503327	79	26.6	0.0401529	-51.0569588	1	27.1	82.2	26.42083333	85.58333333	97
6/25/2020	1600303	AP	Macapa	19	12880	2558.9726	503327	79	26.6	0.0401529	-51.0569588	1	27.1	82.2	28.1	77.91666667	98
6/26/2020	1600303	AP	Macapa	5	12885	2559.96599	503327	79	26.6	0.0401529	-51.0569588	1	27.1	82.2	26.72083333	84.54166667	99
6/27/2020	1600303	AP	Macapa	29	12914	2565.72765	503327	79	26.6	0.0401529	-51.0569588	1	27.1	82.2	26.79583333	83.125	100
6/28/2020	1600303	AP	Macapa	10	12924	2567.71443	503327	79	26.6	0.0401529	-51.0569588	1	27.1	82.2	27.55833333	80.75	101
6/29/2020	1600303	AP	Macapa	28	12952	2573.27741	503327	79	26.6	0.0401529	-51.0569588	1	27.1	82.2	27.08333333	81.875	102
6/30/2020	1600303	AP	Macapa	43	12995	2581.82057	503327	79	26.6	0.0401529	-51.0569588	1	27.1	82.2	26.9	82.41666667	103
07/01/2020	1600303	AP	Macapa	50	13045	2591.75447	503327	79	26.6	0.0401529	-51.0569588	1	27.1	82.2	27.35833333	77.95833333	104
07/02/2020	1600303	AP	Macapa	0	13045	2591.75447	503327	79	26.6	0.0401529	-51.0569588	1	27.1	82.2	27.875	78.08333333	105
03/08/2020	2704302	AL	Maceio	1	1	0.09814	1018948	81.3	24.8	-9.6476843	-35.7339264	1	25.1	77.8	27.75416667	75.5	1
03/09/2020	2704302	AL	Maceio	0	1	0.09814	1018948	81.3	24.8	-9.6476843	-35.7339264	1	25.1	77.8	27.76666667	72.70833333	2
03/10/2020	2704302	AL	Maceio	0	1	0.09814	1018948	81.3	24.8	-9.6476843	-35.7339264	1	25.1	77.8	27.20416667	72.5	3
03/11/2020	2704302	AL	Maceio	0	1	0.09814	1018948	81.3	24.8	-9.6476843	-35.7339264	1	25.1	77.8	28.12916667	73.91666667	4
03/12/2020	2704302	AL	Maceio	0	1	0.09814	1018948	81.3	24.8	-9.6476843	-35.7339264	1	25.1	77.8	26.5125	82.20833333	5
3/13/2020	2704302	AL	Maceio	0	1	0.09814	1018948	81.3	24.8	-9.6476843	-35.7339264	1	25.1	77.8	26.2	82.5	6
3/14/2020	2704302	AL	Maceio	0	1	0.09814	1018948	81.3	24.8	-9.6476843	-35.7339264	1	25.1	77.8	26.81666667	78.70833333	7
3/15/2020	2704302	AL	Maceio	0	1	0.09814	1018948	81.3	24.8	-9.6476843	-35.7339264	1	25.1	77.8	26.19583333	82.75	8
3/16/2020	2704302	AL	Maceio	0	1	0.09814	1018948	81.3	24.8	-9.6476843	-35.7339264	1	25.1	77.8	25.20416667	88.70833333	9
3/17/2020	2704302	AL	Maceio	0	1	0.09814	1018948	81.3	24.8	-9.6476843	-35.7339264	1	25.1	77.8	27.25833333	76.79166667	10
3/18/2020	2704302	AL	Maceio	0	1	0.09814	1018948	81.3	24.8	-9.6476843	-35.7339264	1	25.1	77.8	26.27083333	85.5	11
3/19/2020	2704302	AL	Maceio	3	4	0.39256	1018948	81.3	24.8	-9.6476843	-35.7339264	1	25.1	77.8	26.94583333	80.04166667	12
3/20/2020	2704302	AL	Maceio	2	6	0.58884	1018948	81.3	24.8	-9.6476843	-35.7339264	1	25.1	77.8	27.95416667	76.54166667	13
3/21/2020	2704302	AL	Maceio	1	7	0.68698	1018948	81.3	24.8	-9.6476843	-35.7339264	1	25.1	77.8	28.23333333	76.66666667	14
3/22/2020	2704302	AL	Maceio	0	7	0.68698	1018948	81.3	24.8	-9.6476843	-35.7339264	1	25.1	77.8	28.90833333	72.83333333	15
3/23/2020	2704302	AL	Maceio	1	8	0.78512	1018948	81.3	24.8	-9.6476843	-35.7339264	1	25.1	77.8	28.28333333	77.83333333	16
3/24/2020	2704302	AL	Maceio	2	10	0.9814	1018948	81.3	24.8	-9.6476843	-35.7339264	1	25.1	77.8	28.29583333	76.66666667	17
3/25/2020	2704302	AL	Maceio	0	10	0.9814	1018948	81.3	24.8	-9.6476843	-35.7339264	1	25.1	77.8	26.9125	81.41666667	18
3/26/2020	2704302	AL	Maceio	0	10	0.9814	1018948	81.3	24.8	-9.6476843	-35.7339264	1	25.1	77.8	27.59166667	79.41666667	19
3/27/2020	2704302	AL	Maceio	1	11	1.07954	1018948	81.3	24.8	-9.6476843	-35.7339264	1	25.1	77.8	25.4125	90	20
3/28/2020	2704302	AL	Maceio	2	13	1.27583	1018948	81.3	24.8	-9.6476843	-35.7339264	1	25.1	77.8	26.32083333	84.25	21
3/29/2020	2704302	AL	Maceio	0	13	1.27583	1018948	81.3	24.8	-9.6476843	-35.7339264	1	25.1	77.8	25.49166667	91.33333333	22
3/30/2020	2704302	AL	Maceio	0	13	1.27583	1018948	81.3	24.8	-9.6476843	-35.7339264	1	25.1	77.8	25.68333333	85.58333333	23
3/31/2020	2704302	AL	Maceio	0	13	1.27583	1018948	81.3	24.8	-9.6476843	-35.7339264	1	25.1	77.8	26.8125	82.25	24
04/01/2020	2704302	AL	Maceio	0	13	1.27583	1018948	81.3	24.8	-9.6476843	-35.7339264	1	25.1	77.8	26.83333333	84.04166667	25
04/02/2020	2704302	AL	Maceio	0	13	1.27583	1018948	81.3	24.8	-9.6476843	-35.7339264	1	25.1	77.8	26.37083333	84.66666667	26
04/03/2020	2704302	AL	Maceio	4	17	1.66839	1018948	81.3	24.8	-9.6476843	-35.7339264	1	25.1	77.8	26.72083333	83.83333333	27
04/04/2020	2704302	AL	Maceio	0	17	1.66839	1018948	81.3	24.8	-9.6476843	-35.7339264	1	25.1	77.8	27.7875	81.33333333	28
04/05/2020	2704302	AL	Maceio	3	20	1.96281	1018948	81.3	24.8	-9.6476843	-35.7339264	1	25.1	77.8	28.075	81.75	29
04/06/2020	2704302	AL	Maceio	2	22	2.15909	1018948	81.3	24.8	-9.6476843	-35.7339264	1	25.1	77.8	27.04583333	83.125	30
04/07/2020	2704302	AL	Maceio	2	24	2.35537	1018948	81.3	24.8	-9.6476843	-35.7339264	1	25.1	77.8	27.22083333	79.125	31
04/08/2020	2704302	AL	Maceio	3	27	2.64979	1018948	81.3	24.8	-9.6476843	-35.7339264	1	25.1	77.8	27.4875	76.5	32
04/09/2020	2704302	AL	Maceio	0	27	2.64979	1018948	81.3	24.8	-9.6476843	-35.7339264	1	25.1	77.8	27.72916667	78.25	33
04/10/2020	2704302	AL	Maceio	7	34	3.33677	1018948	81.3	24.8	-9.6476843	-35.7339264	1	25.1	77.8	27.69583333	78.54166667	34
04/11/2020	2704302	AL	Maceio	3	37	3.6312	1018948	81.3	24.8	-9.6476843	-35.7339264	1	25.1	77.8	27.84583333	76.33333333	35
04/12/2020	2704302	AL	Maceio	0	37	3.6312	1018948	81.3	24.8	-9.6476843	-35.7339264	1	25.1	77.8			36
4/13/2020	2704302	AL	Maceio	10	47	4.6126	1018948	81.3	24.8	-9.6476843	-35.7339264	1	25.1	77.8			37
4/14/2020	2704302	AL	Maceio	12	59	5.79029	1018948	81.3	24.8	-9.6476843	-35.7339264	1	25.1	77.8			38
4/15/2020	2704302	AL	Maceio	8	67	6.57541	1018948	81.3	24.8	-9.6476843	-35.7339264	1	25.1	77.8			39
4/16/2020	2704302	AL	Maceio	3	70	6.86983	1018948	81.3	24.8	-9.6476843	-35.7339264	1	25.1	77.8			40
4/17/2020	2704302	AL	Maceio	20	90	8.83264	1018948	81.3	24.8	-9.6476843	-35.7339264	1	25.1	77.8			41
4/18/2020	2704302	AL	Maceio	17	107	10.50103	1018948	81.3	24.8	-9.6476843	-35.7339264	1	25.1	77.8			42
4/19/2020	2704302	AL	Maceio	24	131	12.8564	1018948	81.3	24.8	-9.6476843	-35.7339264	1	25.1	77.8			43
4/20/2020	2704302	AL	Maceio	9	140	13.73966	1018948	81.3	24.8	-9.6476843	-35.7339264	1	25.1	77.8			44
4/21/2020	2704302	AL	Maceio	36	176	17.27272	1018948	81.3	24.8	-9.6476843	-35.7339264	1	25.1	77.8			45
4/22/2020	2704302	AL	Maceio	29	205	20.11879	1018948	81.3	24.8	-9.6476843	-35.7339264	1	25.1	77.8			46
4/23/2020	2704302	AL	Maceio	75	280	27.47932	1018948	81.3	24.8	-9.6476843	-35.7339264	1	25.1	77.8			47
4/24/2020	2704302	AL	Maceio	75	355	34.83985	1018948	81.3	24.8	-9.6476843	-35.7339264	1	25.1	77.8			48
4/25/2020	2704302	AL	Maceio	72	427	41.90597	1018948	81.3	24.8	-9.6476843	-35.7339264	1	25.1	77.8			49
4/26/2020	2704302	AL	Maceio	45	472	46.32229	1018948	81.3	24.8	-9.6476843	-35.7339264	1	25.1	77.8			50
4/27/2020	2704302	AL	Maceio	63	535	52.50513	1018948	81.3	24.8	-9.6476843	-35.7339264	1	25.1	77.8			51
4/28/2020	2704302	AL	Maceio	110	645	63.30058	1018948	81.3	24.8	-9.6476843	-35.7339264	1	25.1	77.8			52
4/29/2020	2704302	AL	Maceio	146	791	77.62908	1018948	81.3	24.8	-9.6476843	-35.7339264	1	25.1	77.8			53
4/30/2020	2704302	AL	Maceio	62	853	83.71379	1018948	81.3	24.8	-9.6476843	-35.7339264	1	25.1	77.8			54
05/01/2020	2704302	AL	Maceio	155	1008	98.92556	1018948	81.3	24.8	-9.6476843	-35.7339264	1	25.1	77.8			55
05/02/2020	2704302	AL	Maceio	116	1124	110.30985	1018948	81.3	24.8	-9.6476843	-35.7339264	1	25.1	77.8			56
05/03/2020	2704302	AL	Maceio	55	1179	115.70757	1018948	81.3	24.8	-9.6476843	-35.7339264	1	25.1	77.8			57
05/04/2020	2704302	AL	Maceio	81	1260	123.65695	1018948	81.3	24.8	-9.6476843	-35.7339264	1	25.1	77.8			58
05/05/2020	2704302	AL	Maceio	36	1296	127.19	1018948	81.3	24.8	-9.6476843	-35.7339264	1	25.1	77.8			59
05/06/2020	2704302	AL	Maceio	62	1358	133.27471	1018948	81.3	24.8	-9.6476843	-35.7339264	1	25.1	77.8			60
05/07/2020	2704302	AL	Maceio	115	1473	144.56086	1018948	81.3	24.8	-9.6476843	-35.7339264	1	25.1	77.8			61
05/08/2020	2704302	AL	Maceio	108	1581	155.16003	1018948	81.3	24.8	-9.6476843	-35.7339264	1	25.1	77.8			62
05/09/2020	2704302	AL	Maceio	94	1675	164.38523	1018948	81.3	24.8	-9.6476843	-35.7339264	1	25.1	77.8			63
05/10/2020	2704302	AL	Maceio	50	1725	169.29225	1018948	81.3	24.8	-9.6476843	-35.7339264	1	25.1	77.8			64
05/11/2020	2704302	AL	Maceio	54	1779	174.59183	1018948	81.3	24.8	-9.6476843	-35.7339264	1	25.1	77.8			65
05/12/2020	2704302	AL	Maceio	160	1939	190.2943	1018948	81.3	24.8	-9.6476843	-35.7339264	1	25.1	77.8			66
5/13/2020	2704302	AL	Maceio	125	2064	202.56186	1018948	81.3	24.8	-9.6476843	-35.7339264	1	25.1	77.8			67
5/14/2020	2704302	AL	Maceio	106	2170	212.96474	1018948	81.3	24.8	-9.6476843	-35.7339264	1	25.1	77.8			68
5/15/2020	2704302	AL	Maceio	140	2310	226.7044	1018948	81.3	24.8	-9.6476843	-35.7339264	1	25.1	77.8			69
5/16/2020	2704302	AL	Maceio	214	2524	247.70646	1018948	81.3	24.8	-9.6476843	-35.7339264	1	25.1	77.8			70
5/17/2020	2704302	AL	Maceio	69	2593	254.47815	1018948	81.3	24.8	-9.6476843	-35.7339264	1	25.1	77.8			71
5/18/2020	2704302	AL	Maceio	153	2746	269.49363	1018948	81.3	24.8	-9.6476843	-35.7339264	1	25.1	77.8			72
5/19/2020	2704302	AL	Maceio	151	2897	284.31284	1018948	81.3	24.8	-9.6476843	-35.7339264	1	25.1	77.8			73
5/20/2020	2704302	AL	Maceio	8	2905	285.09796	1018948	81.3	24.8	-9.6476843	-35.7339264	1	25.1	77.8			74
5/21/2020	2704302	AL	Maceio	251	3156	309.73121	1018948	81.3	24.8	-9.6476843	-35.7339264	1	25.1	77.8			75
5/22/2020	2704302	AL	Maceio	121	3277	321.60621	1018948	81.3	24.8	-9.6476843	-35.7339264	1	25.1	77.8			76
5/23/2020	2704302	AL	Maceio	156	3433	336.91611	1018948	81.3	24.8	-9.6476843	-35.7339264	1	25.1	77.8			77
5/24/2020	2704302	AL	Maceio	152	3585	351.83346	1018948	81.3	24.8	-9.6476843	-35.7339264	1	25.1	77.8			78
5/25/2020	2704302	AL	Maceio	263	3848	377.64439	1018948	81.3	24.8	-9.6476843	-35.7339264	1	25.1	77.8			79
5/26/2020	2704302	AL	Maceio	216	4064	398.84273	1018948	81.3	24.8	-9.6476843	-35.7339264	1	25.1	77.8			80
5/27/2020	2704302	AL	Maceio	294	4358	427.69602	1018948	81.3	24.8	-9.6476843	-35.7339264	1	25.1	77.8			81
5/28/2020	2704302	AL	Maceio	231	4589	450.36646	1018948	81.3	24.8	-9.6476843	-35.7339264	1	25.1	77.8			82
5/29/2020	2704302	AL	Maceio	244	4833	474.31272	1018948	81.3	24.8	-9.6476843	-35.7339264	1	25.1	77.8			83
5/30/2020	2704302	AL	Maceio	274	5107	501.2032	1018948	81.3	24.8	-9.6476843	-35.7339264	1	25.1	77.8			84
5/31/2020	2704302	AL	Maceio	784	5891	578.1453	1018948	81.3	24.8	-9.6476843	-35.7339264	1	25.1	77.8			85
06/01/2020	2704302	AL	Maceio	206	6097	598.36223	1018948	81.3	24.8	-9.6476843	-35.7339264	1	25.1	77.8			86
06/02/2020	2704302	AL	Maceio	228	6325	620.73825	1018948	81.3	24.8	-9.6476843	-35.7339264	1	25.1	77.8			87
06/03/2020	2704302	AL	Maceio	435	6760	663.42934	1018948	81.3	24.8	-9.6476843	-35.7339264	1	25.1	77.8			88
06/04/2020	2704302	AL	Maceio	352	7112	697.97477	1018948	81.3	24.8	-9.6476843	-35.7339264	1	25.1	77.8			89
06/05/2020	2704302	AL	Maceio	401	7513	737.32909	1018948	81.3	24.8	-9.6476843	-35.7339264	1	25.1	77.8			90
06/06/2020	2704302	AL	Maceio	327	7840	769.42101	1018948	81.3	24.8	-9.6476843	-35.7339264	1	25.1	77.8			91
06/07/2020	2704302	AL	Maceio	294	8134	798.2743	1018948	81.3	24.8	-9.6476843	-35.7339264	1	25.1	77.8			92
06/08/2020	2704302	AL	Maceio	238	8372	821.63172	1018948	81.3	24.8	-9.6476843	-35.7339264	1	25.1	77.8			93
06/09/2020	2704302	AL	Maceio	326	8698	853.6255	1018948	81.3	24.8	-9.6476843	-35.7339264	1	25.1	77.8			94
06/10/2020	2704302	AL	Maceio	346	9044	887.58209	1018948	81.3	24.8	-9.6476843	-35.7339264	1	25.1	77.8			95
06/11/2020	2704302	AL	Maceio	329	9373	919.8703	1018948	81.3	24.8	-9.6476843	-35.7339264	1	25.1	77.8			96
06/12/2020	2704302	AL	Maceio	407	9780	959.81345	1018948	81.3	24.8	-9.6476843	-35.7339264	1	25.1	77.8			97
6/13/2020	2704302	AL	Maceio	331	10111	992.29794	1018948	81.3	24.8	-9.6476843	-35.7339264	1	25.1	77.8			98
6/14/2020	2704302	AL	Maceio	504	10615	1041.76072	1018948	81.3	24.8	-9.6476843	-35.7339264	1	25.1	77.8			99
6/15/2020	2704302	AL	Maceio	369	10984	1077.97454	1018948	81.3	24.8	-9.6476843	-35.7339264	1	25.1	77.8			100
6/16/2020	2704302	AL	Maceio	310	11294	1108.39807	1018948	81.3	24.8	-9.6476843	-35.7339264	1	25.1	77.8			101
6/17/2020	2704302	AL	Maceio	319	11613	1139.70487	1018948	81.3	24.8	-9.6476843	-35.7339264	1	25.1	77.8			102
6/18/2020	2704302	AL	Maceio	115	11728	1150.99102	1018948	81.3	24.8	-9.6476843	-35.7339264	1	25.1	77.8			103
6/19/2020	2704302	AL	Maceio	346	12074	1184.94761	1018948	81.3	24.8	-9.6476843	-35.7339264	1	25.1	77.8			104
6/20/2020	2704302	AL	Maceio	139	12213	1198.58913	1018948	81.3	24.8	-9.6476843	-35.7339264	1	25.1	77.8			105
6/21/2020	2704302	AL	Maceio	424	12637	1240.20068	1018948	81.3	24.8	-9.6476843	-35.7339264	1	25.1	77.8			106
6/22/2020	2704302	AL	Maceio	341	12978	1273.66657	1018948	81.3	24.8	-9.6476843	-35.7339264	1	25.1	77.8			107
6/23/2020	2704302	AL	Maceio	393	13371	1312.23576	1018948	81.3	24.8	-9.6476843	-35.7339264	1	25.1	77.8			108
6/24/2020	2704302	AL	Maceio	535	13906	1364.74089	1018948	81.3	24.8	-9.6476843	-35.7339264	1	25.1	77.8			109
6/25/2020	2704302	AL	Maceio	195	14101	1383.87827	1018948	81.3	24.8	-9.6476843	-35.7339264	1	25.1	77.8			110
6/26/2020	2704302	AL	Maceio	136	14237	1397.22537	1018948	81.3	24.8	-9.6476843	-35.7339264	1	25.1	77.8			111
6/27/2020	2704302	AL	Maceio	235	14472	1420.28838	1018948	81.3	24.8	-9.6476843	-35.7339264	1	25.1	77.8			112
6/28/2020	2704302	AL	Maceio	358	14830	1455.42265	1018948	81.3	24.8	-9.6476843	-35.7339264	1	25.1	77.8			113
6/29/2020	2704302	AL	Maceio	208	15038	1475.83586	1018948	81.3	24.8	-9.6476843	-35.7339264	1	25.1	77.8			114
6/30/2020	2704302	AL	Maceio	366	15404	1511.75526	1018948	81.3	24.8	-9.6476843	-35.7339264	1	25.1	77.8			115
07/01/2020	2704302	AL	Maceio	299	15703	1541.09925	1018948	81.3	24.8	-9.6476843	-35.7339264	1	25.1	77.8			116
07/02/2020	2704302	AL	Maceio	0	15703	1541.09925	1018948	81.3	24.8	-9.6476843	-35.7339264	1	25.1	77.8			117
3/13/2020	1302603	AM	Manaus	2	2	0.091626988	2182763	77.7	26.7	-3.1316333	-59.9825041	1	27	82.8	30.02083333	69.41666667	1
3/14/2020	1302603	AM	Manaus	0	2	0.091626988	2182763	77.7	26.7	-3.1316333	-59.9825041	1	27	82.8	26.05416667	85.16666667	2
3/15/2020	1302603	AM	Manaus	0	2	0.091626988	2182763	77.7	26.7	-3.1316333	-59.9825041	1	27	82.8	26.35	81.33333333	3
3/16/2020	1302603	AM	Manaus	0	2	0.091626988	2182763	77.7	26.7	-3.1316333	-59.9825041	1	27	82.8	28.45416667	74.75	4
3/17/2020	1302603	AM	Manaus	0	2	0.091626988	2182763	77.7	26.7	-3.1316333	-59.9825041	1	27	82.8	27.99583333	77.41666667	5
3/18/2020	1302603	AM	Manaus	0	2	0.091626988	2182763	77.7	26.7	-3.1316333	-59.9825041	1	27	82.8	28.13333333	79.83333333	6
3/19/2020	1302603	AM	Manaus	1	3	0.137440483	2182763	77.7	26.7	-3.1316333	-59.9825041	1	27	82.8	24.59583333	89.5	7
3/20/2020	1302603	AM	Manaus	4	7	0.320694459	2182763	77.7	26.7	-3.1316333	-59.9825041	1	27	82.8	25.6375	79.66666667	8
3/21/2020	1302603	AM	Manaus	4	11	0.503948436	2182763	77.7	26.7	-3.1316333	-59.9825041	1	27	82.8	27.97083333	74.375	9
3/22/2020	1302603	AM	Manaus	14	25	1.145337355	2182763	77.7	26.7	-3.1316333	-59.9825041	1	27	82.8	29.5125	70.25	10
3/23/2020	1302603	AM	Manaus	6	31	1.42021832	2182763	77.7	26.7	-3.1316333	-59.9825041	1	27	82.8	25.60416667	84.16666667	11
3/24/2020	1302603	AM	Manaus	14	45	2.061607238	2182763	77.7	26.7	-3.1316333	-59.9825041	1	27	82.8	26.8875	74.41666667	12
3/25/2020	1302603	AM	Manaus	7	52	2.382301697	2182763	77.7	26.7	-3.1316333	-59.9825041	1	27	82.8	29.12083333	66.5	13
3/26/2020	1302603	AM	Manaus	11	63	2.886250133	2182763	77.7	26.7	-3.1316333	-59.9825041	1	27	82.8	29.6625	70.08333333	14
3/27/2020	1302603	AM	Manaus	12	75	3.436012064	2182763	77.7	26.7	-3.1316333	-59.9825041	1	27	82.8	28.34166667	76.16666667	15
3/28/2020	1302603	AM	Manaus	30	105	4.810416889	2182763	77.7	26.7	-3.1316333	-59.9825041	1	27	82.8	28.275	77.79166667	16
3/29/2020	1302603	AM	Manaus	26	131	6.001567738	2182763	77.7	26.7	-3.1316333	-59.9825041	1	27	82.8	28.225	76.5	17
3/30/2020	1302603	AM	Manaus	9	140	6.413889185	2182763	77.7	26.7	-3.1316333	-59.9825041	1	27	82.8	25.82083333	88.33333333	18
3/31/2020	1302603	AM	Manaus	19	159	7.284345575	2182763	77.7	26.7	-3.1316333	-59.9825041	1	27	82.8			19
04/01/2020	1302603	AM	Manaus	20	179	8.200615458	2182763	77.7	26.7	-3.1316333	-59.9825041	1	27	82.8	26.60833333	79.83333333	20
04/02/2020	1302603	AM	Manaus	26	205	9.391766307	2182763	77.7	26.7	-3.1316333	-59.9825041	1	27	82.8	27.19583333	79.625	21
04/03/2020	1302603	AM	Manaus	27	232	10.62873065	2182763	77.7	26.7	-3.1316333	-59.9825041	1	27	82.8	28.06666667	76.125	22
04/04/2020	1302603	AM	Manaus	51	283	12.96521885	2182763	77.7	26.7	-3.1316333	-59.9825041	1	27	82.8	27.8375	78.25	23
04/05/2020	1302603	AM	Manaus	96	379	17.36331429	2182763	77.7	26.7	-3.1316333	-59.9825041	1	27	82.8	28.89583333	75.5	24
04/06/2020	1302603	AM	Manaus	94	473	21.66978275	2182763	77.7	26.7	-3.1316333	-59.9825041	1	27	82.8	27.90833333	79.45833333	25
04/07/2020	1302603	AM	Manaus	87	560	25.65555674	2182763	77.7	26.7	-3.1316333	-59.9825041	1	27	82.8	27.775	81.16666667	26
04/08/2020	1302603	AM	Manaus	152	712	32.61920786	2182763	77.7	26.7	-3.1316333	-59.9825041	1	27	82.8	26.93333333	86.16666667	27
04/09/2020	1302603	AM	Manaus	88	800	36.65079535	2182763	77.7	26.7	-3.1316333	-59.9825041	1	27	82.8	25.15833333	90.83333333	28
04/10/2020	1302603	AM	Manaus	63	863	39.53704548	2182763	77.7	26.7	-3.1316333	-59.9825041	1	27	82.8	27.49166667	78.5	29
04/11/2020	1302603	AM	Manaus	69	932	42.69817658	2182763	77.7	26.7	-3.1316333	-59.9825041	1	27	82.8	25.9	85.29166667	30
04/12/2020	1302603	AM	Manaus	121	1053	48.24160937	2182763	77.7	26.7	-3.1316333	-59.9825041	1	27	82.8	26.7375	79.75	31
4/13/2020	1302603	AM	Manaus	53	1106	50.66972456	2182763	77.7	26.7	-3.1316333	-59.9825041	1	27	82.8	25.75	85.375	32
4/14/2020	1302603	AM	Manaus	189	1295	59.32847496	2182763	77.7	26.7	-3.1316333	-59.9825041	1	27	82.8	26.10416667	80.16666667	33
4/15/2020	1302603	AM	Manaus	55	1350	61.84821714	2182763	77.7	26.7	-3.1316333	-59.9825041	1	27	82.8	26.86666667	78.875	34
4/16/2020	1302603	AM	Manaus	109	1459	66.84188801	2182763	77.7	26.7	-3.1316333	-59.9825041	1	27	82.8	26.90416667	79.66666667	35
4/17/2020	1302603	AM	Manaus	72	1531	70.14045959	2182763	77.7	26.7	-3.1316333	-59.9825041	1	27	82.8	26.625	81.25	36
4/18/2020	1302603	AM	Manaus	62	1593	72.98089623	2182763	77.7	26.7	-3.1316333	-59.9825041	1	27	82.8	25.3	85.25	37
4/19/2020	1302603	AM	Manaus	71	1664	76.23365432	2182763	77.7	26.7	-3.1316333	-59.9825041	1	27	82.8	26.35	81.08333333	38
4/20/2020	1302603	AM	Manaus	108	1772	81.18151169	2182763	77.7	26.7	-3.1316333	-59.9825041	1	27	82.8	26.0625	86.95833333	39
4/21/2020	1302603	AM	Manaus	37	1809	82.87661097	2182763	77.7	26.7	-3.1316333	-59.9825041	1	27	82.8	26.87916667	79.04166667	40
4/22/2020	1302603	AM	Manaus	149	1958	89.70282161	2182763	77.7	26.7	-3.1316333	-59.9825041	1	27	82.8	27.08333333	81.04166667	41
4/23/2020	1302603	AM	Manaus	328	2286	104.7296477	2182763	77.7	26.7	-3.1316333	-59.9825041	1	27	82.8	26.82083333	78.83333333	42
4/24/2020	1302603	AM	Manaus	195	2481	113.6632791	2182763	77.7	26.7	-3.1316333	-59.9825041	1	27	82.8	27.45833333	78.79166667	43
4/25/2020	1302603	AM	Manaus	197	2678	122.6885374	2182763	77.7	26.7	-3.1316333	-59.9825041	1	27	82.8	24.96666667	90.95833333	44
4/26/2020	1302603	AM	Manaus	44	2722	124.7043312	2182763	77.7	26.7	-3.1316333	-59.9825041	1	27	82.8	26.74583333	82.45833333	45
4/27/2020	1302603	AM	Manaus	16	2738	125.4373471	2182763	77.7	26.7	-3.1316333	-59.9825041	1	27	82.8	27.47916667	79	46
4/28/2020	1302603	AM	Manaus	161	2899	132.8133196	2182763	77.7	26.7	-3.1316333	-59.9825041	1	27	82.8	26.61666667	82.875	47
4/29/2020	1302603	AM	Manaus	192	3091	141.6095105	2182763	77.7	26.7	-3.1316333	-59.9825041	1	27	82.8	27.6	75.54166667	48
4/30/2020	1302603	AM	Manaus	182	3273	149.9475665	2182763	77.7	26.7	-3.1316333	-59.9825041	1	27	82.8	28.09166667	75.33333333	49
05/01/2020	1302603	AM	Manaus	218	3491	159.9349082	2182763	77.7	26.7	-3.1316333	-59.9825041	1	27	82.8	28.32916667	79.04166667	50
05/02/2020	1302603	AM	Manaus	167	3658	167.5857617	2182763	77.7	26.7	-3.1316333	-59.9825041	1	27	82.8	26.5875	86.29166667	51
05/03/2020	1302603	AM	Manaus	414	4072	186.5525483	2182763	77.7	26.7	-3.1316333	-59.9825041	1	27	82.8	26.77916667	84.5	52
05/04/2020	1302603	AM	Manaus	272	4344	199.0138187	2182763	77.7	26.7	-3.1316333	-59.9825041	1	27	82.8	27.33333333	79.25	53
05/05/2020	1302603	AM	Manaus	460	4804	220.088026	2182763	77.7	26.7	-3.1316333	-59.9825041	1	27	82.8	27.64166667	82.375	54
05/06/2020	1302603	AM	Manaus	670	5474	250.7830671	2182763	77.7	26.7	-3.1316333	-59.9825041	1	27	82.8	25.10833333	90.95833333	55
05/07/2020	1302603	AM	Manaus	423	5897	270.1621752	2182763	77.7	26.7	-3.1316333	-59.9825041	1	27	82.8	26.175	86.75	56
05/08/2020	1302603	AM	Manaus	137	6034	276.4386239	2182763	77.7	26.7	-3.1316333	-59.9825041	1	27	82.8	26.29583333	84.70833333	57
05/09/2020	1302603	AM	Manaus	709	6743	308.9203913	2182763	77.7	26.7	-3.1316333	-59.9825041	1	27	82.8	27.17916667	81.83333333	58
05/10/2020	1302603	AM	Manaus	455	7198	329.7655311	2182763	77.7	26.7	-3.1316333	-59.9825041	1	27	82.8	26.89166667	84.375	59
05/11/2020	1302603	AM	Manaus	66	7264	332.7892217	2182763	77.7	26.7	-3.1316333	-59.9825041	1	27	82.8	26.92916667	81.04166667	60
05/12/2020	1302603	AM	Manaus	613	7877	360.8728937	2182763	77.7	26.7	-3.1316333	-59.9825041	1	27	82.8	28.15833333	78.33333333	61
5/13/2020	1302603	AM	Manaus	753	8630	395.3704548	2182763	77.7	26.7	-3.1316333	-59.9825041	1	27	82.8	27.21666667	84.29166667	62
5/14/2020	1302603	AM	Manaus	780	9410	431.1049802	2182763	77.7	26.7	-3.1316333	-59.9825041	1	27	82.8	25.3125	89.25	63
5/15/2020	1302603	AM	Manaus	303	9713	444.986469	2182763	77.7	26.7	-3.1316333	-59.9825041	1	27	82.8	26.92083333	81.95833333	64
5/16/2020	1302603	AM	Manaus	584	10297	471.7415496	2182763	77.7	26.7	-3.1316333	-59.9825041	1	27	82.8	27.84583333	77.33333333	65
5/17/2020	1302603	AM	Manaus	110	10407	476.7810339	2182763	77.7	26.7	-3.1316333	-59.9825041	1	27	82.8	27.125	81.83333333	66
5/18/2020	1302603	AM	Manaus	253	10660	488.371848	2182763	77.7	26.7	-3.1316333	-59.9825041	1	27	82.8	27.075	82.29166667	67
5/19/2020	1302603	AM	Manaus	391	11051	506.2849242	2182763	77.7	26.7	-3.1316333	-59.9825041	1	27	82.8	25.87916667	87.54166667	68
5/20/2020	1302603	AM	Manaus	592	11643	533.4065128	2182763	77.7	26.7	-3.1316333	-59.9825041	1	27	82.8	27.275	80.41666667	69
5/21/2020	1302603	AM	Manaus	674	12317	564.2848078	2182763	77.7	26.7	-3.1316333	-59.9825041	1	27	82.8	28.075	76.125	70
5/22/2020	1302603	AM	Manaus	650	12967	594.0635791	2182763	77.7	26.7	-3.1316333	-59.9825041	1	27	82.8	28.20416667	74.66666667	71
5/23/2020	1302603	AM	Manaus	657	13624	624.1630447	2182763	77.7	26.7	-3.1316333	-59.9825041	1	27	82.8	27.0875	81.66666667	72
5/24/2020	1302603	AM	Manaus	257	13881	635.9371127	2182763	77.7	26.7	-3.1316333	-59.9825041	1	27	82.8	26	84.95833333	73
5/25/2020	1302603	AM	Manaus	98	13979	640.42684	2182763	77.7	26.7	-3.1316333	-59.9825041	1	27	82.8	26.31666667	80.70833333	74
5/26/2020	1302603	AM	Manaus	423	14402	659.80594	2182763	77.7	26.7	-3.1316333	-59.9825041	1	27	82.8	27.24583333	77.16666667	75
5/27/2020	1302603	AM	Manaus	398	14800	678.03971	2182763	77.7	26.7	-3.1316333	-59.9825041	1	27	82.8	28.04166667	73.75	76
5/28/2020	1302603	AM	Manaus	969	15769	722.43299	2182763	77.7	26.7	-3.1316333	-59.9825041	1	27	82.8	28.00833333	74.66666667	77
5/29/2020	1302603	AM	Manaus	1723	17492	801.36964	2182763	77.7	26.7	-3.1316333	-59.9825041	1	27	82.8	27.47083333	80.5	78
5/30/2020	1302603	AM	Manaus	647	18139	831.01097	2182763	77.7	26.7	-3.1316333	-59.9825041	1	27	82.8	26.33333333	78.79166667	79
5/31/2020	1302603	AM	Manaus	154	18293	838.06625	2182763	77.7	26.7	-3.1316333	-59.9825041	1	27	82.8	27.21666667	79.5	80
06/01/2020	1302603	AM	Manaus	74	18367	841.45645	2182763	77.7	26.7	-3.1316333	-59.9825041	1	27	82.8	25.4625	85.875	81
06/02/2020	1302603	AM	Manaus	614	18981	869.58593	2182763	77.7	26.7	-3.1316333	-59.9825041	1	27	82.8	26.39166667	82.41666667	82
06/03/2020	1302603	AM	Manaus	62	19043	872.42637	2182763	77.7	26.7	-3.1316333	-59.9825041	1	27	82.8	26.825	82.33333333	83
06/04/2020	1302603	AM	Manaus	919	19962	914.52897	2182763	77.7	26.7	-3.1316333	-59.9825041	1	27	82.8	27.15	79.41666667	84
06/05/2020	1302603	AM	Manaus	460	20422	935.60318	2182763	77.7	26.7	-3.1316333	-59.9825041	1	27	82.8	28.14583333	76.20833333	85
06/06/2020	1302603	AM	Manaus	363	20785	952.23348	2182763	77.7	26.7	-3.1316333	-59.9825041	1	27	82.8	27.975	76.375	86
06/07/2020	1302603	AM	Manaus	52	20837	954.61578	2182763	77.7	26.7	-3.1316333	-59.9825041	1	27	82.8	25.50416667	86.08333333	87
06/08/2020	1302603	AM	Manaus	111	20948	959.70108	2182763	77.7	26.7	-3.1316333	-59.9825041	1	27	82.8	27.19166667	81.08333333	88
06/09/2020	1302603	AM	Manaus	657	21605	989.80054	2182763	77.7	26.7	-3.1316333	-59.9825041	1	27	82.8	28.21666667	74.33333333	89
06/10/2020	1302603	AM	Manaus	554	22159	1015.18122	2182763	77.7	26.7	-3.1316333	-59.9825041	1	27	82.8	27.925	72.45833333	90
06/11/2020	1302603	AM	Manaus	345	22504	1030.98687	2182763	77.7	26.7	-3.1316333	-59.9825041	1	27	82.8	27.075	81.375	91
06/12/2020	1302603	AM	Manaus	131	22635	1036.98844	2182763	77.7	26.7	-3.1316333	-59.9825041	1	27	82.8	25.3625	85.125	92
6/13/2020	1302603	AM	Manaus	259	22894	1048.85414	2182763	77.7	26.7	-3.1316333	-59.9825041	1	27	82.8	27.72083333	78	93
6/14/2020	1302603	AM	Manaus	207	23101	1058.33753	2182763	77.7	26.7	-3.1316333	-59.9825041	1	27	82.8	27.56666667	76.58333333	94
6/15/2020	1302603	AM	Manaus	37	23138	1060.03263	2182763	77.7	26.7	-3.1316333	-59.9825041	1	27	82.8	28.35833333	71.875	95
6/16/2020	1302603	AM	Manaus	474	23612	1081.74822	2182763	77.7	26.7	-3.1316333	-59.9825041	1	27	82.8	28.50416667	68.875	96
6/17/2020	1302603	AM	Manaus	477	24089	1103.60126	2182763	77.7	26.7	-3.1316333	-59.9825041	1	27	82.8	25.54166667	84.95833333	97
6/18/2020	1302603	AM	Manaus	65	24154	1106.57914	2182763	77.7	26.7	-3.1316333	-59.9825041	1	27	82.8	27.525	79.125	98
6/19/2020	1302603	AM	Manaus	427	24581	1126.1415	2182763	77.7	26.7	-3.1316333	-59.9825041	1	27	82.8	28.56666667	70.16666667	99
6/20/2020	1302603	AM	Manaus	397	24978	1144.32946	2182763	77.7	26.7	-3.1316333	-59.9825041	1	27	82.8	28.5875	67.25	100
6/21/2020	1302603	AM	Manaus	125	25103	1150.05614	2182763	77.7	26.7	-3.1316333	-59.9825041	1	27	82.8	29.05833333	66.54166667	101
6/22/2020	1302603	AM	Manaus	50	25153	1152.34682	2182763	77.7	26.7	-3.1316333	-59.9825041	1	27	82.8	29.0125	67.75	102
6/23/2020	1302603	AM	Manaus	557	25710	1177.86494	2182763	77.7	26.7	-3.1316333	-59.9825041	1	27	82.8	26.77916667	81.45833333	103
6/24/2020	1302603	AM	Manaus	443	26153	1198.16031	2182763	77.7	26.7	-3.1316333	-59.9825041	1	27	82.8	27.87083333	73.25	104
6/25/2020	1302603	AM	Manaus	330	26483	1213.27877	2182763	77.7	26.7	-3.1316333	-59.9825041	1	27	82.8	29.21666667	66	105
6/26/2020	1302603	AM	Manaus	300	26783	1227.02281	2182763	77.7	26.7	-3.1316333	-59.9825041	1	27	82.8	28.93333333	69.125	106
6/27/2020	1302603	AM	Manaus	59	26842	1229.72581	2182763	77.7	26.7	-3.1316333	-59.9825041	1	27	82.8	28.53333333	72.66666667	107
6/28/2020	1302603	AM	Manaus	280	27122	1242.55359	2182763	77.7	26.7	-3.1316333	-59.9825041	1	27	82.8	28.2625	72.625	108
6/29/2020	1302603	AM	Manaus	10	27132	1243.01172	2182763	77.7	26.7	-3.1316333	-59.9825041	1	27	82.8	27.28333333	78.41666667	109
6/30/2020	1302603	AM	Manaus	37	27169	1244.70682	2182763	77.7	26.7	-3.1316333	-59.9825041	1	27	82.8	26.4625	81.20833333	110
07/01/2020	1302603	AM	Manaus	651	27820	1274.53141	2182763	77.7	26.7	-3.1316333	-59.9825041	1	27	82.8	27.90833333	77.625	111
07/02/2020	1302603	AM	Manaus	308	28128	1288.64196	2182763	77.7	26.7	-3.1316333	-59.9825041	1	27	82.8	26.09583333	68.41666667	112
03/12/2020	2408102	RN	Natal	1	1	0.11311	884122	79.9	26	-5.805398	-35.2080905	1	26.4	80.2	25.97916667	89.29166667	1
3/13/2020	2408102	RN	Natal	0	1	0.11311	884122	79.9	26	-5.805398	-35.2080905	1	26.4	80.2	25.3375	89.58333333	2
3/14/2020	2408102	RN	Natal	0	1	0.11311	884122	79.9	26	-5.805398	-35.2080905	1	26.4	80.2	26.625	84.70833333	3
3/15/2020	2408102	RN	Natal	0	1	0.11311	884122	79.9	26	-5.805398	-35.2080905	1	26.4	80.2	27.475	81.875	4
3/16/2020	2408102	RN	Natal	0	1	0.11311	884122	79.9	26	-5.805398	-35.2080905	1	26.4	80.2	26.37083333	86.125	5
3/17/2020	2408102	RN	Natal	0	1	0.11311	884122	79.9	26	-5.805398	-35.2080905	1	26.4	80.2	27.97916667	79.375	6
3/18/2020	2408102	RN	Natal	0	1	0.11311	884122	79.9	26	-5.805398	-35.2080905	1	26.4	80.2	28.67083333	77.29166667	7
3/19/2020	2408102	RN	Natal	0	1	0.11311	884122	79.9	26	-5.805398	-35.2080905	1	26.4	80.2	28.84166667	75.29166667	8
3/20/2020	2408102	RN	Natal	4	5	0.56553	884122	79.9	26	-5.805398	-35.2080905	1	26.4	80.2	28.35833333	77.25	9
3/21/2020	2408102	RN	Natal	1	6	0.67864	884122	79.9	26	-5.805398	-35.2080905	1	26.4	80.2	27.875	78	10
3/22/2020	2408102	RN	Natal	3	9	1.01796	884122	79.9	26	-5.805398	-35.2080905	1	26.4	80.2	28.3375	75.16666667	11
3/23/2020	2408102	RN	Natal	0	9	1.01796	884122	79.9	26	-5.805398	-35.2080905	1	26.4	80.2	28.70833333	76.95833333	12
3/24/2020	2408102	RN	Natal	0	9	1.01796	884122	79.9	26	-5.805398	-35.2080905	1	26.4	80.2	28.73333333	75.66666667	13
3/25/2020	2408102	RN	Natal	0	9	1.01796	884122	79.9	26	-5.805398	-35.2080905	1	26.4	80.2	27.47916667	82.91666667	14
3/26/2020	2408102	RN	Natal	4	13	1.47039	884122	79.9	26	-5.805398	-35.2080905	1	26.4	80.2	27.7875	80.08333333	15
3/27/2020	2408102	RN	Natal	6	19	2.14902	884122	79.9	26	-5.805398	-35.2080905	1	26.4	80.2	28.13333333	76.95833333	16
3/28/2020	2408102	RN	Natal	15	34	3.84562	884122	79.9	26	-5.805398	-35.2080905	1	26.4	80.2	27.79583333	81.29166667	17
3/29/2020	2408102	RN	Natal	0	34	3.84562	884122	79.9	26	-5.805398	-35.2080905	1	26.4	80.2	27.325	86.125	18
3/30/2020	2408102	RN	Natal	2	36	4.07184	884122	79.9	26	-5.805398	-35.2080905	1	26.4	80.2	26.5125	87.29166667	19
3/31/2020	2408102	RN	Natal	6	42	4.75048	884122	79.9	26	-5.805398	-35.2080905	1	26.4	80.2	27.10416667	87.41666667	20
04/01/2020	2408102	RN	Natal	6	48	5.42911	884122	79.9	26	-5.805398	-35.2080905	1	26.4	80.2	27.94166667	81.58333333	21
04/02/2020	2408102	RN	Natal	8	56	6.33397	884122	79.9	26	-5.805398	-35.2080905	1	26.4	80.2	27.24166667	87.20833333	22
04/03/2020	2408102	RN	Natal	21	77	8.70921	884122	79.9	26	-5.805398	-35.2080905	1	26.4	80.2	27.39583333	86.125	23
04/04/2020	2408102	RN	Natal	0	77	8.70921	884122	79.9	26	-5.805398	-35.2080905	1	26.4	80.2	28.09583333	85	24
04/05/2020	2408102	RN	Natal	36	113	12.78104	884122	79.9	26	-5.805398	-35.2080905	1	26.4	80.2	28.775	83.29166667	25
04/06/2020	2408102	RN	Natal	0	113	12.78104	884122	79.9	26	-5.805398	-35.2080905	1	26.4	80.2	29.12083333	79.20833333	26
04/07/2020	2408102	RN	Natal	3	116	13.12036	884122	79.9	26	-5.805398	-35.2080905	1	26.4	80.2	28.62916667	76.58333333	27
04/08/2020	2408102	RN	Natal	0	116	13.12036	884122	79.9	26	-5.805398	-35.2080905	1	26.4	80.2	28.61666667	76.75	28
04/09/2020	2408102	RN	Natal	0	116	13.12036	884122	79.9	26	-5.805398	-35.2080905	1	26.4	80.2	28.6	79.20833333	29
04/10/2020	2408102	RN	Natal	1	117	13.23347	884122	79.9	26	-5.805398	-35.2080905	1	26.4	80.2	27.90833333	80.91666667	30
04/11/2020	2408102	RN	Natal	14	131	14.81696	884122	79.9	26	-5.805398	-35.2080905	1	26.4	80.2	28.17083333	80.04166667	31
04/12/2020	2408102	RN	Natal	14	145	16.40045	884122	79.9	26	-5.805398	-35.2080905	1	26.4	80.2	28.79583333	73.75	32
4/13/2020	2408102	RN	Natal	14	159	17.98394	884122	79.9	26	-5.805398	-35.2080905	1	26.4	80.2	28.44583333	74.33333333	33
4/14/2020	2408102	RN	Natal	12	171	19.34122	884122	79.9	26	-5.805398	-35.2080905	1	26.4	80.2	27.9125	77.83333333	34
4/15/2020	2408102	RN	Natal	1	172	19.45433	884122	79.9	26	-5.805398	-35.2080905	1	26.4	80.2	25.92916667	86.70833333	35
4/16/2020	2408102	RN	Natal	32	204	23.07374	884122	79.9	26	-5.805398	-35.2080905	1	26.4	80.2	25.94166667	90.875	36
4/17/2020	2408102	RN	Natal	32	236	26.69315	884122	79.9	26	-5.805398	-35.2080905	1	26.4	80.2	26.77083333	87.79166667	37
4/18/2020	2408102	RN	Natal	23	259	29.2946	884122	79.9	26	-5.805398	-35.2080905	1	26.4	80.2	26.9875	86.08333333	38
4/19/2020	2408102	RN	Natal	20	279	31.55673	884122	79.9	26	-5.805398	-35.2080905	1	26.4	80.2	27.68333333	83.41666667	39
4/20/2020	2408102	RN	Natal	4	283	32.00916	884122	79.9	26	-5.805398	-35.2080905	1	26.4	80.2	27.19583333	84.08333333	40
4/21/2020	2408102	RN	Natal	21	304	34.38439	884122	79.9	26	-5.805398	-35.2080905	1	26.4	80.2	25.97916667	88.70833333	41
4/22/2020	2408102	RN	Natal	31	335	37.8907	884122	79.9	26	-5.805398	-35.2080905	1	26.4	80.2	26.4	85.70833333	42
4/23/2020	2408102	RN	Natal	24	359	40.60526	884122	79.9	26	-5.805398	-35.2080905	1	26.4	80.2	27.62083333	82.54166667	43
4/24/2020	2408102	RN	Natal	11	370	41.84943	884122	79.9	26	-5.805398	-35.2080905	1	26.4	80.2	27.1	85.375	44
4/25/2020	2408102	RN	Natal	27	397	44.90331	884122	79.9	26	-5.805398	-35.2080905	1	26.4	80.2	26.75833333	85.04166667	45
4/26/2020	2408102	RN	Natal	0	397	44.90331	884122	79.9	26	-5.805398	-35.2080905	1	26.4	80.2	26.575	85.625	46
4/27/2020	2408102	RN	Natal	5	402	45.46884	884122	79.9	26	-5.805398	-35.2080905	1	26.4	80.2	26.91666667	84.375	47
4/28/2020	2408102	RN	Natal	117	519	58.70231	884122	79.9	26	-5.805398	-35.2080905	1	26.4	80.2	26.74583333	84.125	48
4/29/2020	2408102	RN	Natal	48	567	64.13142	884122	79.9	26	-5.805398	-35.2080905	1	26.4	80.2	26.3625	85.125	49
4/30/2020	2408102	RN	Natal	64	631	71.37024	884122	79.9	26	-5.805398	-35.2080905	1	26.4	80.2	27.125	82.41666667	50
05/01/2020	2408102	RN	Natal	36	667	75.44208	884122	79.9	26	-5.805398	-35.2080905	1	26.4	80.2	27.71666667	83.66666667	51
05/02/2020	2408102	RN	Natal	10	677	76.57314	884122	79.9	26	-5.805398	-35.2080905	1	26.4	80.2	27.21666667	84.08333333	52
05/03/2020	2408102	RN	Natal	9	686	77.5911	884122	79.9	26	-5.805398	-35.2080905	1	26.4	80.2	27.47916667	82.625	53
05/04/2020	2408102	RN	Natal	24	710	80.30566	884122	79.9	26	-5.805398	-35.2080905	1	26.4	80.2	25.69166667	90.375	54
05/05/2020	2408102	RN	Natal	57	767	86.75273	884122	79.9	26	-5.805398	-35.2080905	1	26.4	80.2	27.025	85.66666667	55
05/06/2020	2408102	RN	Natal	35	802	90.71146	884122	79.9	26	-5.805398	-35.2080905	1	26.4	80.2	27.49166667	82.5	56
05/07/2020	2408102	RN	Natal	0	802	90.71146	884122	79.9	26	-5.805398	-35.2080905	1	26.4	80.2	27.82083333	76.5	57
05/08/2020	2408102	RN	Natal	70	872	98.62892	884122	79.9	26	-5.805398	-35.2080905	1	26.4	80.2	27.13333333	77.75	58
05/09/2020	2408102	RN	Natal	0	872	98.62892	884122	79.9	26	-5.805398	-35.2080905	1	26.4	80.2	27.27083333	77.16666667	59
05/10/2020	2408102	RN	Natal	1	873	98.74203	884122	79.9	26	-5.805398	-35.2080905	1	26.4	80.2	27.21666667	77.33333333	60
05/11/2020	2408102	RN	Natal	35	908	102.70076	884122	79.9	26	-5.805398	-35.2080905	1	26.4	80.2	27.45833333	77.95833333	61
05/12/2020	2408102	RN	Natal	117	1025	115.93423	884122	79.9	26	-5.805398	-35.2080905	1	26.4	80.2	27.05833333	80.45833333	62
5/13/2020	2408102	RN	Natal	58	1083	122.49441	884122	79.9	26	-5.805398	-35.2080905	1	26.4	80.2	26.75416667	83.29166667	63
5/14/2020	2408102	RN	Natal	102	1185	134.03128	884122	79.9	26	-5.805398	-35.2080905	1	26.4	80.2	26.025	88.375	64
5/15/2020	2408102	RN	Natal	0	1185	134.03128	884122	79.9	26	-5.805398	-35.2080905	1	26.4	80.2	25.02916667	94.54166667	65
5/16/2020	2408102	RN	Natal	103	1288	145.68125	884122	79.9	26	-5.805398	-35.2080905	1	26.4	80.2	24.275	97.375	66
5/17/2020	2408102	RN	Natal	72	1360	153.82492	884122	79.9	26	-5.805398	-35.2080905	1	26.4	80.2	26.22083333	87.33333333	67
5/18/2020	2408102	RN	Natal	91	1451	164.11762	884122	79.9	26	-5.805398	-35.2080905	1	26.4	80.2	27.52083333	84.54166667	68
5/19/2020	2408102	RN	Natal	132	1583	179.04769	884122	79.9	26	-5.805398	-35.2080905	1	26.4	80.2	27.72083333	83.875	69
5/20/2020	2408102	RN	Natal	85	1668	188.66175	884122	79.9	26	-5.805398	-35.2080905	1	26.4	80.2	26.0375	90.45833333	70
5/21/2020	2408102	RN	Natal	59	1727	195.33503	884122	79.9	26	-5.805398	-35.2080905	1	26.4	80.2	26.67916667	86.875	71
5/22/2020	2408102	RN	Natal	138	1865	210.94374	884122	79.9	26	-5.805398	-35.2080905	1	26.4	80.2	25.85	89.29166667	72
5/23/2020	2408102	RN	Natal	0	1865	210.94374	884122	79.9	26	-5.805398	-35.2080905	1	26.4	80.2	24.47916667	95.75	73
5/24/2020	2408102	RN	Natal	30	1895	214.33694	884122	79.9	26	-5.805398	-35.2080905	1	26.4	80.2	24.21666667	96.04166667	74
5/25/2020	2408102	RN	Natal	274	2169	245.32813	884122	79.9	26	-5.805398	-35.2080905	1	26.4	80.2	26.04583333	88.04166667	75
5/26/2020	2408102	RN	Natal	52	2221	251.20967	884122	79.9	26	-5.805398	-35.2080905	1	26.4	80.2	26.64583333	86.79166667	76
5/27/2020	2408102	RN	Natal	0	2221	251.20967	884122	79.9	26	-5.805398	-35.2080905	1	26.4	80.2	26.95833333	85.83333333	77
5/28/2020	2408102	RN	Natal	355	2576	291.3625	884122	79.9	26	-5.805398	-35.2080905	1	26.4	80.2	27.40833333	84.33333333	78
5/29/2020	2408102	RN	Natal	332	2908	328.91388	884122	79.9	26	-5.805398	-35.2080905	1	26.4	80.2	26.25	84.79166667	79
5/30/2020	2408102	RN	Natal	0	2908	328.91388	884122	79.9	26	-5.805398	-35.2080905	1	26.4	80.2	25.82083333	81.875	80
5/31/2020	2408102	RN	Natal	212	3120	352.89247	884122	79.9	26	-5.805398	-35.2080905	1	26.4	80.2	26.19583333	86.16666667	81
06/01/2020	2408102	RN	Natal	89	3209	362.95896	884122	79.9	26	-5.805398	-35.2080905	1	26.4	80.2	26.55416667	85.45833333	82
06/02/2020	2408102	RN	Natal	287	3496	395.42054	884122	79.9	26	-5.805398	-35.2080905	1	26.4	80.2	26.99583333	81.83333333	83
06/03/2020	2408102	RN	Natal	42	3538	400.17102	884122	79.9	26	-5.805398	-35.2080905	1	26.4	80.2	26.92083333	84.16666667	84
06/04/2020	2408102	RN	Natal	72	3610	408.31469	884122	79.9	26	-5.805398	-35.2080905	1	26.4	80.2	27.3	80.75	85
06/05/2020	2408102	RN	Natal	4	3614	408.76712	884122	79.9	26	-5.805398	-35.2080905	1	26.4	80.2	26.5	83.91666667	86
06/06/2020	2408102	RN	Natal	0	3614	408.76712	884122	79.9	26	-5.805398	-35.2080905	1	26.4	80.2	26.19166667	84.20833333	87
06/07/2020	2408102	RN	Natal	525	4139	468.14806	884122	79.9	26	-5.805398	-35.2080905	1	26.4	80.2	24.925	89.08333333	88
06/08/2020	2408102	RN	Natal	69	4208	475.95241	884122	79.9	26	-5.805398	-35.2080905	1	26.4	80.2	25.9375	82.41666667	89
06/09/2020	2408102	RN	Natal	159	4367	493.93636	884122	79.9	26	-5.805398	-35.2080905	1	26.4	80.2	25.98333333	84.25	90
06/10/2020	2408102	RN	Natal	602	4969	562.02651	884122	79.9	26	-5.805398	-35.2080905	1	26.4	80.2	25.79166667	87	91
06/11/2020	2408102	RN	Natal	148	5117	578.76628	884122	79.9	26	-5.805398	-35.2080905	1	26.4	80.2	24.3	94.29166667	92
06/12/2020	2408102	RN	Natal	118	5235	592.11285	884122	79.9	26	-5.805398	-35.2080905	1	26.4	80.2	25.9	84.875	93
6/13/2020	2408102	RN	Natal	0	5235	592.11285	884122	79.9	26	-5.805398	-35.2080905	1	26.4	80.2	26.02916667	84.58333333	94
6/14/2020	2408102	RN	Natal	152	5387	609.30505	884122	79.9	26	-5.805398	-35.2080905	1	26.4	80.2	26.40833333	81.58333333	95
6/15/2020	2408102	RN	Natal	417	5804	656.47049	884122	79.9	26	-5.805398	-35.2080905	1	26.4	80.2	26.36666667	81.625	96
6/16/2020	2408102	RN	Natal	153	5957	673.77579	884122	79.9	26	-5.805398	-35.2080905	1	26.4	80.2	25.03333333	88.16666667	97
6/17/2020	2408102	RN	Natal	72	6029	681.91946	884122	79.9	26	-5.805398	-35.2080905	1	26.4	80.2	25.37083333	85.83333333	98
6/18/2020	2408102	RN	Natal	62	6091	688.93207	884122	79.9	26	-5.805398	-35.2080905	1	26.4	80.2	23.7375	90.29166667	99
6/19/2020	2408102	RN	Natal	1397	7488	846.94194	884122	79.9	26	-5.805398	-35.2080905	1	26.4	80.2	23.82083333	94.5	100
6/20/2020	2408102	RN	Natal	0	7488	846.94194	884122	79.9	26	-5.805398	-35.2080905	1	26.4	80.2	25.38333333	84.875	101
6/21/2020	2408102	RN	Natal	150	7638	863.90792	884122	79.9	26	-5.805398	-35.2080905	1	26.4	80.2	25.92083333	77.41666667	102
6/22/2020	2408102	RN	Natal	35	7673	867.86665	884122	79.9	26	-5.805398	-35.2080905	1	26.4	80.2	25.52083333	77.45833333	103
6/23/2020	2408102	RN	Natal	678	8351	944.5529	884122	79.9	26	-5.805398	-35.2080905	1	26.4	80.2	25.7125	75.70833333	104
6/24/2020	2408102	RN	Natal	422	8773	992.28387	884122	79.9	26	-5.805398	-35.2080905	1	26.4	80.2	25.71666667	77.33333333	105
6/25/2020	2408102	RN	Natal	461	9234	1044.426	884122	79.9	26	-5.805398	-35.2080905	1	26.4	80.2	25.84166667	74.04166667	106
6/26/2020	2408102	RN	Natal	0	9234	1044.426	884122	79.9	26	-5.805398	-35.2080905	1	26.4	80.2	24.84583333	84.25	107
6/27/2020	2408102	RN	Natal	0	9234	1044.426	884122	79.9	26	-5.805398	-35.2080905	1	26.4	80.2	24.3875	88	108
6/28/2020	2408102	RN	Natal	2123	11357	1284.55123	884122	79.9	26	-5.805398	-35.2080905	1	26.4	80.2	25.6125	83.95833333	109
6/29/2020	2408102	RN	Natal	246	11603	1312.37544	884122	79.9	26	-5.805398	-35.2080905	1	26.4	80.2	24.975	85.58333333	110
6/30/2020	2408102	RN	Natal	509	12112	1369.94668	884122	79.9	26	-5.805398	-35.2080905	1	26.4	80.2	25.675	77.75	111
07/01/2020	2408102	RN	Natal	0	12112	1369.94668	884122	79.9	26	-5.805398	-35.2080905	1	26.4	80.2	25.175	82.875	112
07/02/2020	2408102	RN	Natal	0	12112	1369.94668	884122	79.9	26	-5.805398	-35.2080905	1	26.4	80.2	25.0375	84	113
3/18/2020	1721000	TO	Palmas	1	1	0.33431	299127	65.4	25	-10.1835604	-48.3337793	1	26.7	69.1	18.725	56.5	1
3/19/2020	1721000	TO	Palmas	0	1	0.33431	299127	65.4	25	-10.1835604	-48.3337793	1	26.7	69.1	17.29583333	61.33333333	2
3/20/2020	1721000	TO	Palmas	0	1	0.33431	299127	65.4	25	-10.1835604	-48.3337793	1	26.7	69.1	16.93333333	62.79166667	3
3/21/2020	1721000	TO	Palmas	1	2	0.66861	299127	65.4	25	-10.1835604	-48.3337793	1	26.7	69.1	17.79166667	56.95833333	4
3/22/2020	1721000	TO	Palmas	3	5	1.67153	299127	65.4	25	-10.1835604	-48.3337793	1	26.7	69.1	17.94166667	57.08333333	5
3/23/2020	1721000	TO	Palmas	2	7	2.34014	299127	65.4	25	-10.1835604	-48.3337793	1	26.7	69.1	18.45	59	6
3/24/2020	1721000	TO	Palmas	0	7	2.34014	299127	65.4	25	-10.1835604	-48.3337793	1	26.7	69.1	18.62916667	58.29166667	7
3/25/2020	1721000	TO	Palmas	0	7	2.34014	299127	65.4	25	-10.1835604	-48.3337793	1	26.7	69.1	17.425	60.33333333	8
3/26/2020	1721000	TO	Palmas	1	8	2.67445	299127	65.4	25	-10.1835604	-48.3337793	1	26.7	69.1	17.62916667	60.04166667	9
3/27/2020	1721000	TO	Palmas	0	8	2.67445	299127	65.4	25	-10.1835604	-48.3337793	1	26.7	69.1	16.7625	61.5	10
3/28/2020	1721000	TO	Palmas	0	8	2.67445	299127	65.4	25	-10.1835604	-48.3337793	1	26.7	69.1	19.05416667	55.54166667	11
3/29/2020	1721000	TO	Palmas	1	9	3.00876	299127	65.4	25	-10.1835604	-48.3337793	1	26.7	69.1	19.85833333	46.25	12
3/30/2020	1721000	TO	Palmas	0	9	3.00876	299127	65.4	25	-10.1835604	-48.3337793	1	26.7	69.1	20.19166667	45.45833333	13
3/31/2020	1721000	TO	Palmas	0	9	3.00876	299127	65.4	25	-10.1835604	-48.3337793	1	26.7	69.1			14
04/01/2020	1721000	TO	Palmas	0	9	3.00876	299127	65.4	25	-10.1835604	-48.3337793	1	26.7	69.1	20.3375	45.625	15
04/02/2020	1721000	TO	Palmas	0	9	3.00876	299127	65.4	25	-10.1835604	-48.3337793	1	26.7	69.1	19.28333333	48.83333333	16
04/03/2020	1721000	TO	Palmas	1	10	3.34306	299127	65.4	25	-10.1835604	-48.3337793	1	26.7	69.1	19.2375	53.08333333	17
04/04/2020	1721000	TO	Palmas	1	11	3.67737	299127	65.4	25	-10.1835604	-48.3337793	1	26.7	69.1	19.18333333	50.75	18
04/05/2020	1721000	TO	Palmas	1	12	4.01167	299127	65.4	25	-10.1835604	-48.3337793	1	26.7	69.1	19.82916667	51.66666667	19
04/06/2020	1721000	TO	Palmas	1	13	4.34598	299127	65.4	25	-10.1835604	-48.3337793	1	26.7	69.1	20.27916667	52.04166667	20
04/07/2020	1721000	TO	Palmas	0	13	4.34598	299127	65.4	25	-10.1835604	-48.3337793	1	26.7	69.1	19.16666667	56.45833333	21
04/08/2020	1721000	TO	Palmas	2	15	5.01459	299127	65.4	25	-10.1835604	-48.3337793	1	26.7	69.1	19.8375	54.29166667	22
04/09/2020	1721000	TO	Palmas	0	15	5.01459	299127	65.4	25	-10.1835604	-48.3337793	1	26.7	69.1	19.3875	54.16666667	23
04/10/2020	1721000	TO	Palmas	0	15	5.01459	299127	65.4	25	-10.1835604	-48.3337793	1	26.7	69.1	18.87083333	59.04166667	24
04/11/2020	1721000	TO	Palmas	0	15	5.01459	299127	65.4	25	-10.1835604	-48.3337793	1	26.7	69.1	18.51666667	56.29166667	25
04/12/2020	1721000	TO	Palmas	1	16	5.3489	299127	65.4	25	-10.1835604	-48.3337793	1	26.7	69.1	17.81666667	58.91666667	26
4/13/2020	1721000	TO	Palmas	0	16	5.3489	299127	65.4	25	-10.1835604	-48.3337793	1	26.7	69.1	18.4875	59.16666667	27
4/14/2020	1721000	TO	Palmas	1	17	5.6832	299127	65.4	25	-10.1835604	-48.3337793	1	26.7	69.1	17.45416667	61.66666667	28
4/15/2020	1721000	TO	Palmas	2	19	6.35182	299127	65.4	25	-10.1835604	-48.3337793	1	26.7	69.1	17.2375	58.375	29
4/16/2020	1721000	TO	Palmas	2	21	7.02043	299127	65.4	25	-10.1835604	-48.3337793	1	26.7	69.1	17.9625	59.41666667	30
4/17/2020	1721000	TO	Palmas	1	22	7.35474	299127	65.4	25	-10.1835604	-48.3337793	1	26.7	69.1	18.20833333	58.33333333	31
4/18/2020	1721000	TO	Palmas	1	23	7.68904	299127	65.4	25	-10.1835604	-48.3337793	1	26.7	69.1	16.7	63.54166667	32
4/19/2020	1721000	TO	Palmas	1	24	8.02335	299127	65.4	25	-10.1835604	-48.3337793	1	26.7	69.1	17.24166667	61.70833333	33
4/20/2020	1721000	TO	Palmas	1	25	8.35765	299127	65.4	25	-10.1835604	-48.3337793	1	26.7	69.1	17.39166667	59.33333333	34
4/21/2020	1721000	TO	Palmas	0	25	8.35765	299127	65.4	25	-10.1835604	-48.3337793	1	26.7	69.1	16.95	64.54166667	35
4/22/2020	1721000	TO	Palmas	0	25	8.35765	299127	65.4	25	-10.1835604	-48.3337793	1	26.7	69.1	17.15	61.625	36
4/23/2020	1721000	TO	Palmas	3	28	9.36057	299127	65.4	25	-10.1835604	-48.3337793	1	26.7	69.1	17.41666667	62.25	37
4/24/2020	1721000	TO	Palmas	2	30	10.02918	299127	65.4	25	-10.1835604	-48.3337793	1	26.7	69.1	17.64166667	60.375	38
4/25/2020	1721000	TO	Palmas	1	31	10.36349	299127	65.4	25	-10.1835604	-48.3337793	1	26.7	69.1	18.11666667	57.04166667	39
4/26/2020	1721000	TO	Palmas	2	33	11.0321	299127	65.4	25	-10.1835604	-48.3337793	1	26.7	69.1	18.91666667	52.41666667	40
4/27/2020	1721000	TO	Palmas	4	37	12.36933	299127	65.4	25	-10.1835604	-48.3337793	1	26.7	69.1	18.67083333	51.08333333	41
4/28/2020	1721000	TO	Palmas	11	48	16.0467	299127	65.4	25	-10.1835604	-48.3337793	1	26.7	69.1	19.48333333	43.66666667	42
4/29/2020	1721000	TO	Palmas	6	54	18.05253	299127	65.4	25	-10.1835604	-48.3337793	1	26.7	69.1	18.86666667	46.41666667	43
4/30/2020	1721000	TO	Palmas	7	61	20.39268	299127	65.4	25	-10.1835604	-48.3337793	1	26.7	69.1	19.04583333	46.91666667	44
05/01/2020	1721000	TO	Palmas	5	66	22.06421	299127	65.4	25	-10.1835604	-48.3337793	1	26.7	69.1	18.425	50.125	45
05/02/2020	1721000	TO	Palmas	17	83	27.74741	299127	65.4	25	-10.1835604	-48.3337793	1	26.7	69.1	19.32083333	45.875	46
05/03/2020	1721000	TO	Palmas	4	87	29.08464	299127	65.4	25	-10.1835604	-48.3337793	1	26.7	69.1	18.1625	51.83333333	47
05/04/2020	1721000	TO	Palmas	12	99	33.09631	299127	65.4	25	-10.1835604	-48.3337793	1	26.7	69.1	19.55	50.875	48
05/05/2020	1721000	TO	Palmas	3	102	34.09923	299127	65.4	25	-10.1835604	-48.3337793	1	26.7	69.1	20.30416667	45.04166667	49
05/06/2020	1721000	TO	Palmas	22	124	41.45396	299127	65.4	25	-10.1835604	-48.3337793	1	26.7	69.1	19.63333333	46.70833333	50
05/07/2020	1721000	TO	Palmas	17	141	47.13717	299127	65.4	25	-10.1835604	-48.3337793	1	26.7	69.1	18.85	51.75	51
05/08/2020	1721000	TO	Palmas	11	152	50.81454	299127	65.4	25	-10.1835604	-48.3337793	1	26.7	69.1	18.72916667	55.58333333	52
05/09/2020	1721000	TO	Palmas	6	158	52.82037	299127	65.4	25	-10.1835604	-48.3337793	1	26.7	69.1	18.62916667	56.29166667	53
05/10/2020	1721000	TO	Palmas	5	163	54.4919	299127	65.4	25	-10.1835604	-48.3337793	1	26.7	69.1	18.73333333	48.375	54
05/11/2020	1721000	TO	Palmas	14	177	59.17219	299127	65.4	25	-10.1835604	-48.3337793	1	26.7	69.1	18.825	45.70833333	55
05/12/2020	1721000	TO	Palmas	21	198	66.19262	299127	65.4	25	-10.1835604	-48.3337793	1	26.7	69.1	18.95416667	46	56
5/13/2020	1721000	TO	Palmas	13	211	70.5386	299127	65.4	25	-10.1835604	-48.3337793	1	26.7	69.1	19.12083333	48.54166667	57
5/14/2020	1721000	TO	Palmas	23	234	78.22764	299127	65.4	25	-10.1835604	-48.3337793	1	26.7	69.1	18.85416667	51.70833333	58
5/15/2020	1721000	TO	Palmas	15	249	83.24223	299127	65.4	25	-10.1835604	-48.3337793	1	26.7	69.1	19.17083333	50.04166667	59
5/16/2020	1721000	TO	Palmas	0	249	83.24223	299127	65.4	25	-10.1835604	-48.3337793	1	26.7	69.1	18.80416667	53.54166667	60
5/17/2020	1721000	TO	Palmas	51	300	100.29185	299127	65.4	25	-10.1835604	-48.3337793	1	26.7	69.1	18.56666667	57.83333333	61
5/18/2020	1721000	TO	Palmas	16	316	105.64075	299127	65.4	25	-10.1835604	-48.3337793	1	26.7	69.1	18.89583333	56.20833333	62
5/19/2020	1721000	TO	Palmas	17	333	111.32395	299127	65.4	25	-10.1835604	-48.3337793	1	26.7	69.1	18.19583333	56.33333333	63
5/20/2020	1721000	TO	Palmas	15	348	116.33855	299127	65.4	25	-10.1835604	-48.3337793	1	26.7	69.1	19.65416667	44.5	64
5/21/2020	1721000	TO	Palmas	24	372	124.36189	299127	65.4	25	-10.1835604	-48.3337793	1	26.7	69.1	19.69166667	39.875	65
5/22/2020	1721000	TO	Palmas	19	391	130.71371	299127	65.4	25	-10.1835604	-48.3337793	1	26.7	69.1	20.1375	40.45833333	66
5/23/2020	1721000	TO	Palmas	0	391	130.71371	299127	65.4	25	-10.1835604	-48.3337793	1	26.7	69.1	19.65833333	45.25	67
5/24/2020	1721000	TO	Palmas	0	391	130.71371	299127	65.4	25	-10.1835604	-48.3337793	1	26.7	69.1	20.09166667	45.95833333	68
5/25/2020	1721000	TO	Palmas	0	391	130.7137102	299127	65.4	25	-10.1835604	-48.3337793	1	26.7	69.1	27.34166667	74.41666667	69
5/26/2020	1721000	TO	Palmas	34	425	142.08012	299127	65.4	25	-10.1835604	-48.3337793	1	26.7	69.1	25.275	83.875	70
5/27/2020	1721000	TO	Palmas	0	425	142.08012	299127	65.4	25	-10.1835604	-48.3337793	1	26.7	69.1	25.54166667	80.25	71
5/28/2020	1721000	TO	Palmas	73	498	166.48447	299127	65.4	25	-10.1835604	-48.3337793	1	26.7	69.1	26.16666667	76.54166667	72
5/29/2020	1721000	TO	Palmas	34	532	177.85088	299127	65.4	25	-10.1835604	-48.3337793	1	26.7	69.1	26.725	73.625	73
5/30/2020	1721000	TO	Palmas	46	578	193.22896	299127	65.4	25	-10.1835604	-48.3337793	1	26.7	69.1	26.45833333	63.08333333	74
5/31/2020	1721000	TO	Palmas	23	601	200.918	299127	65.4	25	-10.1835604	-48.3337793	1	26.7	69.1	25.80833333	63.79166667	75
06/01/2020	1721000	TO	Palmas	10	611	204.26107	299127	65.4	25	-10.1835604	-48.3337793	1	26.7	69.1	25.80416667	68.08333333	76
06/02/2020	1721000	TO	Palmas	31	642	214.62456	299127	65.4	25	-10.1835604	-48.3337793	1	26.7	69.1	26.71666667	70.625	77
06/03/2020	1721000	TO	Palmas	23	665	222.3136	299127	65.4	25	-10.1835604	-48.3337793	1	26.7	69.1	27.40833333	69.79166667	78
06/04/2020	1721000	TO	Palmas	0	665	222.3136	299127	65.4	25	-10.1835604	-48.3337793	1	26.7	69.1	28.38333333	65.95833333	79
06/05/2020	1721000	TO	Palmas	60	725	242.37197	299127	65.4	25	-10.1835604	-48.3337793	1	26.7	69.1	29.25833333	59	80
06/06/2020	1721000	TO	Palmas	38	763	255.0756	299127	65.4	25	-10.1835604	-48.3337793	1	26.7	69.1	28.2	58.625	81
06/07/2020	1721000	TO	Palmas	30	793	265.10479	299127	65.4	25	-10.1835604	-48.3337793	1	26.7	69.1	27.85833333	59.25	82
06/08/2020	1721000	TO	Palmas	42	835	279.14565	299127	65.4	25	-10.1835604	-48.3337793	1	26.7	69.1	27.45416667	62.54166667	83
06/09/2020	1721000	TO	Palmas	45	880	294.18942	299127	65.4	25	-10.1835604	-48.3337793	1	26.7	69.1	27.1	62	84
06/10/2020	1721000	TO	Palmas	28	908	303.55	299127	65.4	25	-10.1835604	-48.3337793	1	26.7	69.1	27.65	57.625	85
06/11/2020	1721000	TO	Palmas	14	922	308.23028	299127	65.4	25	-10.1835604	-48.3337793	1	26.7	69.1	27.975	56.83333333	86
06/12/2020	1721000	TO	Palmas	0	922	308.23028	299127	65.4	25	-10.1835604	-48.3337793	1	26.7	69.1	28.32916667	50.58333333	87
6/13/2020	1721000	TO	Palmas	0	922	308.23028	299127	65.4	25	-10.1835604	-48.3337793	1	26.7	69.1	26.9125	57.91666667	88
6/14/2020	1721000	TO	Palmas	75	997	333.30325	299127	65.4	25	-10.1835604	-48.3337793	1	26.7	69.1	27.69583333	47.29166667	89
6/15/2020	1721000	TO	Palmas	48	1045	349.34994	299127	65.4	25	-10.1835604	-48.3337793	1	26.7	69.1	28.29166667	49	90
6/16/2020	1721000	TO	Palmas	40	1085	362.72219	299127	65.4	25	-10.1835604	-48.3337793	1	26.7	69.1	27.52916667	49	91
6/17/2020	1721000	TO	Palmas	53	1138	380.44041	299127	65.4	25	-10.1835604	-48.3337793	1	26.7	69.1	27.2375	53.04166667	92
6/18/2020	1721000	TO	Palmas	48	1186	396.48711	299127	65.4	25	-10.1835604	-48.3337793	1	26.7	69.1	26.51666667	54.70833333	93
6/19/2020	1721000	TO	Palmas	0	1186	396.48711	299127	65.4	25	-10.1835604	-48.3337793	1	26.7	69.1	27.53333333	51.54166667	94
6/20/2020	1721000	TO	Palmas	116	1302	435.26663	299127	65.4	25	-10.1835604	-48.3337793	1	26.7	69.1	26.4125	56.41666667	95
6/21/2020	1721000	TO	Palmas	18	1320	441.28414	299127	65.4	25	-10.1835604	-48.3337793	1	26.7	69.1	27.225	50.66666667	96
6/22/2020	1721000	TO	Palmas	61	1381	461.67681	299127	65.4	25	-10.1835604	-48.3337793	1	26.7	69.1	26.60416667	43.125	97
6/23/2020	1721000	TO	Palmas	46	1427	477.0549	299127	65.4	25	-10.1835604	-48.3337793	1	26.7	69.1	27.04583333	54.79166667	98
6/24/2020	1721000	TO	Palmas	77	1504	502.79647	299127	65.4	25	-10.1835604	-48.3337793	1	26.7	69.1	27.975	55	99
6/25/2020	1721000	TO	Palmas	54	1558	520.849	299127	65.4	25	-10.1835604	-48.3337793	1	26.7	69.1	27.12083333	52.125	100
6/26/2020	1721000	TO	Palmas	92	1650	551.60517	299127	65.4	25	-10.1835604	-48.3337793	1	26.7	69.1	27.4375	55.45833333	101
6/27/2020	1721000	TO	Palmas	25	1675	559.96283	299127	65.4	25	-10.1835604	-48.3337793	1	26.7	69.1	27.9	53.04166667	102
6/28/2020	1721000	TO	Palmas	44	1719	574.6723	299127	65.4	25	-10.1835604	-48.3337793	1	26.7	69.1	27.87916667	47.58333333	103
6/29/2020	1721000	TO	Palmas	62	1781	595.39928	299127	65.4	25	-10.1835604	-48.3337793	1	26.7	69.1	27.425	44.08333333	104
6/30/2020	1721000	TO	Palmas	103	1884	629.83281	299127	65.4	25	-10.1835604	-48.3337793	1	26.7	69.1	27.99166667	41.83333333	105
07/01/2020	1721000	TO	Palmas	69	1953	652.89994	299127	65.4	25	-10.1835604	-48.3337793	1	26.7	69.1	26.2	54.79166667	106
07/02/2020	1721000	TO	Palmas	0	1953	652.89994	299127	65.4	25	-10.1835604	-48.3337793	1	26.7	69.1	26.85	55.5	107
03/11/2020	4314902	RS	Porto Alegre	1	1	0.0674	1483771	76.7	19.5	-30.0324999	-51.2303767	0	19.6	76.5	25.47083333	70.70833333	1
03/12/2020	4314902	RS	Porto Alegre	1	2	0.13479	1483771	76.7	19.5	-30.0324999	-51.2303767	0	19.6	76.5	27.49583333	64.79166667	2
3/13/2020	4314902	RS	Porto Alegre	0	2	0.13479	1483771	76.7	19.5	-30.0324999	-51.2303767	0	19.6	76.5	28.15833333	68.5	3
3/14/2020	4314902	RS	Porto Alegre	0	2	0.13479	1483771	76.7	19.5	-30.0324999	-51.2303767	0	19.6	76.5	28.05833333	67.25	4
3/15/2020	4314902	RS	Porto Alegre	0	2	0.13479	1483771	76.7	19.5	-30.0324999	-51.2303767	0	19.6	76.5	26.1625	77.29166667	5
3/16/2020	4314902	RS	Porto Alegre	4	6	0.40438	1483771	76.7	19.5	-30.0324999	-51.2303767	0	19.6	76.5	21.64166667	88.20833333	6
3/17/2020	4314902	RS	Porto Alegre	0	6	0.40438	1483771	76.7	19.5	-30.0324999	-51.2303767	0	19.6	76.5	22.2	83.04166667	7
3/18/2020	4314902	RS	Porto Alegre	9	15	1.01094	1483771	76.7	19.5	-30.0324999	-51.2303767	0	19.6	76.5	23.53333333	84.58333333	8
3/19/2020	4314902	RS	Porto Alegre	5	20	1.34792	1483771	76.7	19.5	-30.0324999	-51.2303767	0	19.6	76.5	25.47083333	74.45833333	9
3/20/2020	4314902	RS	Porto Alegre	5	25	1.6849	1483771	76.7	19.5	-30.0324999	-51.2303767	0	19.6	76.5	22.325	67.29166667	10
3/21/2020	4314902	RS	Porto Alegre	10	35	2.35885	1483771	76.7	19.5	-30.0324999	-51.2303767	0	19.6	76.5	21.64166667	80.54166667	11
3/22/2020	4314902	RS	Porto Alegre	3	38	2.56104	1483771	76.7	19.5	-30.0324999	-51.2303767	0	19.6	76.5	23.02083333	72.95833333	12
3/23/2020	4314902	RS	Porto Alegre	3	41	2.76323	1483771	76.7	19.5	-30.0324999	-51.2303767	0	19.6	76.5	24.0375	72.45833333	13
3/24/2020	4314902	RS	Porto Alegre	6	47	3.1676	1483771	76.7	19.5	-30.0324999	-51.2303767	0	19.6	76.5	24	67.91666667	14
3/25/2020	4314902	RS	Porto Alegre	40	87	5.86344	1483771	76.7	19.5	-30.0324999	-51.2303767	0	19.6	76.5	23.60833333	67.79166667	15
3/26/2020	4314902	RS	Porto Alegre	16	103	6.94177	1483771	76.7	19.5	-30.0324999	-51.2303767	0	19.6	76.5	23.5125	71.91666667	16
3/27/2020	4314902	RS	Porto Alegre	4	107	7.21136	1483771	76.7	19.5	-30.0324999	-51.2303767	0	19.6	76.5	24.1125	73.625	17
3/28/2020	4314902	RS	Porto Alegre	0	107	7.21136	1483771	76.7	19.5	-30.0324999	-51.2303767	0	19.6	76.5	25.10416667	65.125	18
3/29/2020	4314902	RS	Porto Alegre	28	135	9.09844	1483771	76.7	19.5	-30.0324999	-51.2303767	0	19.6	76.5	25.54583333	72	19
3/30/2020	4314902	RS	Porto Alegre	8	143	9.63761	1483771	76.7	19.5	-30.0324999	-51.2303767	0	19.6	76.5	25.81666667	69.20833333	20
3/31/2020	4314902	RS	Porto Alegre	47	190	12.80521	1483771	76.7	19.5	-30.0324999	-51.2303767	0	19.6	76.5			21
04/01/2020	4314902	RS	Porto Alegre	0	190	12.80521	1483771	76.7	19.5	-30.0324999	-51.2303767	0	19.6	76.5	24.52916667	76.625	22
04/02/2020	4314902	RS	Porto Alegre	42	232	15.63584	1483771	76.7	19.5	-30.0324999	-51.2303767	0	19.6	76.5	23.64583333	76.79166667	23
04/03/2020	4314902	RS	Porto Alegre	1	233	15.70323	1483771	76.7	19.5	-30.0324999	-51.2303767	0	19.6	76.5	19.4875	62.125	24
04/04/2020	4314902	RS	Porto Alegre	8	241	16.2424	1483771	76.7	19.5	-30.0324999	-51.2303767	0	19.6	76.5	20.025	68.29166667	25
04/05/2020	4314902	RS	Porto Alegre	13	254	17.11854	1483771	76.7	19.5	-30.0324999	-51.2303767	0	19.6	76.5	21.37916667	67	26
04/06/2020	4314902	RS	Porto Alegre	0	254	17.11854	1483771	76.7	19.5	-30.0324999	-51.2303767	0	19.6	76.5	20.5	82.95833333	27
04/07/2020	4314902	RS	Porto Alegre	18	272	18.33167	1483771	76.7	19.5	-30.0324999	-51.2303767	0	19.6	76.5	18.26666667	57.75	28
04/08/2020	4314902	RS	Porto Alegre	7	279	18.80344	1483771	76.7	19.5	-30.0324999	-51.2303767	0	19.6	76.5	16.59583333	59	29
04/09/2020	4314902	RS	Porto Alegre	24	303	20.42094	1483771	76.7	19.5	-30.0324999	-51.2303767	0	19.6	76.5	18.49166667	67.16666667	30
04/10/2020	4314902	RS	Porto Alegre	0	303	20.42094	1483771	76.7	19.5	-30.0324999	-51.2303767	0	19.6	76.5	18.08333333	77.70833333	31
04/11/2020	4314902	RS	Porto Alegre	8	311	20.96011	1483771	76.7	19.5	-30.0324999	-51.2303767	0	19.6	76.5	17.89166667	82	32
04/12/2020	4314902	RS	Porto Alegre	3	314	21.1623	1483771	76.7	19.5	-30.0324999	-51.2303767	0	19.6	76.5	18.6125	76.79166667	33
4/13/2020	4314902	RS	Porto Alegre	1	315	21.22969	1483771	76.7	19.5	-30.0324999	-51.2303767	0	19.6	76.5	21.5125	68.625	34
4/14/2020	4314902	RS	Porto Alegre	12	327	22.03844	1483771	76.7	19.5	-30.0324999	-51.2303767	0	19.6	76.5	19.40833333	73.33333333	35
4/15/2020	4314902	RS	Porto Alegre	23	350	23.58855	1483771	76.7	19.5	-30.0324999	-51.2303767	0	19.6	76.5	17.70416667	55.75	36
4/16/2020	4314902	RS	Porto Alegre	11	361	24.3299	1483771	76.7	19.5	-30.0324999	-51.2303767	0	19.6	76.5	17.9	60.875	37
4/17/2020	4314902	RS	Porto Alegre	8	369	24.86907	1483771	76.7	19.5	-30.0324999	-51.2303767	0	19.6	76.5	17.9875	82.45833333	38
4/18/2020	4314902	RS	Porto Alegre	5	374	25.20605	1483771	76.7	19.5	-30.0324999	-51.2303767	0	19.6	76.5	18.9375	82.04166667	39
4/19/2020	4314902	RS	Porto Alegre	0	374	25.20605	1483771	76.7	19.5	-30.0324999	-51.2303767	0	19.6	76.5	21	72.25	40
4/20/2020	4314902	RS	Porto Alegre	16	390	26.28438	1483771	76.7	19.5	-30.0324999	-51.2303767	0	19.6	76.5	21.24583333	70.95833333	41
4/21/2020	4314902	RS	Porto Alegre	3	393	26.48657	1483771	76.7	19.5	-30.0324999	-51.2303767	0	19.6	76.5	21.79583333	69	42
4/22/2020	4314902	RS	Porto Alegre	8	401	27.02573	1483771	76.7	19.5	-30.0324999	-51.2303767	0	19.6	76.5	21.39583333	75	43
4/23/2020	4314902	RS	Porto Alegre	12	413	27.83448	1483771	76.7	19.5	-30.0324999	-51.2303767	0	19.6	76.5	21.3875	76.45833333	44
4/24/2020	4314902	RS	Porto Alegre	7	420	28.30625	1483771	76.7	19.5	-30.0324999	-51.2303767	0	19.6	76.5	22.325	70.25	45
4/25/2020	4314902	RS	Porto Alegre	5	425	28.64323	1483771	76.7	19.5	-30.0324999	-51.2303767	0	19.6	76.5	23.22916667	63.58333333	46
4/26/2020	4314902	RS	Porto Alegre	2	427	28.77803	1483771	76.7	19.5	-30.0324999	-51.2303767	0	19.6	76.5	22.19166667	73.375	47
4/27/2020	4314902	RS	Porto Alegre	3	430	28.98021	1483771	76.7	19.5	-30.0324999	-51.2303767	0	19.6	76.5	22.01666667	78.08333333	48
4/28/2020	4314902	RS	Porto Alegre	11	441	29.72157	1483771	76.7	19.5	-30.0324999	-51.2303767	0	19.6	76.5	24.01666667	69.66666667	49
4/29/2020	4314902	RS	Porto Alegre	6	447	30.12594	1483771	76.7	19.5	-30.0324999	-51.2303767	0	19.6	76.5	22.725	72.45833333	50
4/30/2020	4314902	RS	Porto Alegre	4	451	30.39553	1483771	76.7	19.5	-30.0324999	-51.2303767	0	19.6	76.5	18.99166667	59.875	51
05/01/2020	4314902	RS	Porto Alegre	4	455	30.66511	1483771	76.7	19.5	-30.0324999	-51.2303767	0	19.6	76.5	18.12916667	69.625	52
05/02/2020	4314902	RS	Porto Alegre	0	455	30.66511	1483771	76.7	19.5	-30.0324999	-51.2303767	0	19.6	76.5	17.03333333	76.70833333	53
05/03/2020	4314902	RS	Porto Alegre	5	460	31.00209	1483771	76.7	19.5	-30.0324999	-51.2303767	0	19.6	76.5	17.04166667	74.41666667	54
05/04/2020	4314902	RS	Porto Alegre	4	464	31.27167	1483771	76.7	19.5	-30.0324999	-51.2303767	0	19.6	76.5	18.13333333	69.45833333	55
05/05/2020	4314902	RS	Porto Alegre	3	467	31.47386	1483771	76.7	19.5	-30.0324999	-51.2303767	0	19.6	76.5	17.63333333	87.58333333	56
05/06/2020	4314902	RS	Porto Alegre	10	477	32.14782	1483771	76.7	19.5	-30.0324999	-51.2303767	0	19.6	76.5	15.55833333	70.20833333	57
05/07/2020	4314902	RS	Porto Alegre	2	479	32.28261	1483771	76.7	19.5	-30.0324999	-51.2303767	0	19.6	76.5	13.88333333	70.375	58
05/08/2020	4314902	RS	Porto Alegre	19	498	33.56313	1483771	76.7	19.5	-30.0324999	-51.2303767	0	19.6	76.5	14.35	74.41666667	59
05/09/2020	4314902	RS	Porto Alegre	9	507	34.16969	1483771	76.7	19.5	-30.0324999	-51.2303767	0	19.6	76.5	16.37916667	68.83333333	60
05/10/2020	4314902	RS	Porto Alegre	1	508	34.23709	1483771	76.7	19.5	-30.0324999	-51.2303767	0	19.6	76.5	18.65833333	65.41666667	61
05/11/2020	4314902	RS	Porto Alegre	21	529	35.6524	1483771	76.7	19.5	-30.0324999	-51.2303767	0	19.6	76.5	22.07916667	58.58333333	62
05/12/2020	4314902	RS	Porto Alegre	17	546	36.79813	1483771	76.7	19.5	-30.0324999	-51.2303767	0	19.6	76.5	17.90416667	95.33333333	63
5/13/2020	4314902	RS	Porto Alegre	18	564	38.01126	1483771	76.7	19.5	-30.0324999	-51.2303767	0	19.6	76.5	18.06666667	94.45833333	64
5/14/2020	4314902	RS	Porto Alegre	10	574	38.68521	1483771	76.7	19.5	-30.0324999	-51.2303767	0	19.6	76.5	15.40833333	73.25	65
5/15/2020	4314902	RS	Porto Alegre	23	597	40.23532	1483771	76.7	19.5	-30.0324999	-51.2303767	0	19.6	76.5	13.34166667	76.29166667	66
5/16/2020	4314902	RS	Porto Alegre	0	597	40.23532	1483771	76.7	19.5	-30.0324999	-51.2303767	0	19.6	76.5	14.59166667	68.16666667	67
5/17/2020	4314902	RS	Porto Alegre	5	602	40.5723	1483771	76.7	19.5	-30.0324999	-51.2303767	0	19.6	76.5	17.40416667	63.70833333	68
5/18/2020	4314902	RS	Porto Alegre	1	603	40.63969	1483771	76.7	19.5	-30.0324999	-51.2303767	0	19.6	76.5	18.0125	73.79166667	69
5/19/2020	4314902	RS	Porto Alegre	0	603	40.63969	1483771	76.7	19.5	-30.0324999	-51.2303767	0	19.6	76.5	20.06666667	71.04166667	70
5/20/2020	4314902	RS	Porto Alegre	0	603	40.63969	1483771	76.7	19.5	-30.0324999	-51.2303767	0	19.6	76.5	21.4125	65.70833333	71
5/21/2020	4314902	RS	Porto Alegre	0	603	40.63969	1483771	76.7	19.5	-30.0324999	-51.2303767	0	19.6	76.5	20.61666667	75.375	72
5/22/2020	4314902	RS	Porto Alegre	0	603	40.63969	1483771	76.7	19.5	-30.0324999	-51.2303767	0	19.6	76.5	18.61666667	93.75	73
5/23/2020	4314902	RS	Porto Alegre	0	603	40.63969	1483771	76.7	19.5	-30.0324999	-51.2303767	0	19.6	76.5	16.65	84.29166667	74
5/24/2020	4314902	RS	Porto Alegre	0	603	40.63969	1483771	76.7	19.5	-30.0324999	-51.2303767	0	19.6	76.5	15.025	86.08333333	75
5/25/2020	4314902	RS	Porto Alegre	0	603	40.63969	1483771	76.7	19.5	-30.0324999	-51.2303767	0	19.6	76.5	15.6625	65.58333333	76
5/26/2020	4314902	RS	Porto Alegre	0	603	40.63969	1483771	76.7	19.5	-30.0324999	-51.2303767	0	19.6	76.5	14.95	64.91666667	77
5/27/2020	4314902	RS	Porto Alegre	0	603	40.63969	1483771	76.7	19.5	-30.0324999	-51.2303767	0	19.6	76.5	13.10833333	77.29166667	78
5/28/2020	4314902	RS	Porto Alegre	2	605	40.77449	1483771	76.7	19.5	-30.0324999	-51.2303767	0	19.6	76.5	14.46666667	75.375	79
5/29/2020	4314902	RS	Porto Alegre	32	637	42.93115	1483771	76.7	19.5	-30.0324999	-51.2303767	0	19.6	76.5	16.23333333	75.5	80
5/30/2020	4314902	RS	Porto Alegre	94	731	49.26636	1483771	76.7	19.5	-30.0324999	-51.2303767	0	19.6	76.5	16.13333333	77.54166667	81
5/31/2020	4314902	RS	Porto Alegre	12	743	50.07511	1483771	76.7	19.5	-30.0324999	-51.2303767	0	19.6	76.5	15.12916667	81.375	82
06/01/2020	4314902	RS	Porto Alegre	1	744	50.14251	1483771	76.7	19.5	-30.0324999	-51.2303767	0	19.6	76.5	11.60833333	76.70833333	83
06/02/2020	4314902	RS	Porto Alegre	3	747	50.3447	1483771	76.7	19.5	-30.0324999	-51.2303767	0	19.6	76.5	11.65833333	79.625	84
06/03/2020	4314902	RS	Porto Alegre	31	778	52.43397	1483771	76.7	19.5	-30.0324999	-51.2303767	0	19.6	76.5	14.04583333	88.33333333	85
06/04/2020	4314902	RS	Porto Alegre	171	949	63.95866	1483771	76.7	19.5	-30.0324999	-51.2303767	0	19.6	76.5	16.1	84.08333333	86
06/05/2020	4314902	RS	Porto Alegre	128	1077	72.58532	1483771	76.7	19.5	-30.0324999	-51.2303767	0	19.6	76.5	17.14583333	91.58333333	87
06/06/2020	4314902	RS	Porto Alegre	54	1131	76.2247	1483771	76.7	19.5	-30.0324999	-51.2303767	0	19.6	76.5	15.71666667	80.75	88
06/07/2020	4314902	RS	Porto Alegre	8	1139	76.76387	1483771	76.7	19.5	-30.0324999	-51.2303767	0	19.6	76.5	15.45833333	83.625	89
06/08/2020	4314902	RS	Porto Alegre	2	1141	76.89866	1483771	76.7	19.5	-30.0324999	-51.2303767	0	19.6	76.5	14.9	84.91666667	90
06/09/2020	4314902	RS	Porto Alegre	12	1153	77.70741	1483771	76.7	19.5	-30.0324999	-51.2303767	0	19.6	76.5	15.7125	86.375	91
06/10/2020	4314902	RS	Porto Alegre	92	1245	83.90783	1483771	76.7	19.5	-30.0324999	-51.2303767	0	19.6	76.5	15.375	88.70833333	92
06/11/2020	4314902	RS	Porto Alegre	52	1297	87.41241	1483771	76.7	19.5	-30.0324999	-51.2303767	0	19.6	76.5	18.23333333	92.79166667	93
06/12/2020	4314902	RS	Porto Alegre	7	1304	87.88418	1483771	76.7	19.5	-30.0324999	-51.2303767	0	19.6	76.5	20.94166667	86.70833333	94
6/13/2020	4314902	RS	Porto Alegre	42	1346	90.71481	1483771	76.7	19.5	-30.0324999	-51.2303767	0	19.6	76.5	18.5125	73.54166667	95
6/14/2020	4314902	RS	Porto Alegre	7	1353	91.18658	1483771	76.7	19.5	-30.0324999	-51.2303767	0	19.6	76.5	10.20416667	64.125	96
6/15/2020	4314902	RS	Porto Alegre	45	1398	94.21939	1483771	76.7	19.5	-30.0324999	-51.2303767	0	19.6	76.5	12.15	79.25	97
6/16/2020	4314902	RS	Porto Alegre	170	1568	105.67668	1483771	76.7	19.5	-30.0324999	-51.2303767	0	19.6	76.5	17.22083333	80	98
6/17/2020	4314902	RS	Porto Alegre	43	1611	108.57471	1483771	76.7	19.5	-30.0324999	-51.2303767	0	19.6	76.5	19.59583333	78.375	99
6/18/2020	4314902	RS	Porto Alegre	21	1632	109.99002	1483771	76.7	19.5	-30.0324999	-51.2303767	0	19.6	76.5	22.175	66.20833333	100
6/19/2020	4314902	RS	Porto Alegre	16	1648	111.06835	1483771	76.7	19.5	-30.0324999	-51.2303767	0	19.6	76.5	18.925	80.08333333	101
6/20/2020	4314902	RS	Porto Alegre	21	1669	112.48366	1483771	76.7	19.5	-30.0324999	-51.2303767	0	19.6	76.5	22.3625	77.25	102
6/21/2020	4314902	RS	Porto Alegre	4	1673	112.75325	1483771	76.7	19.5	-30.0324999	-51.2303767	0	19.6	76.5	24.2625	63.33333333	103
6/22/2020	4314902	RS	Porto Alegre	21	1694	114.16856	1483771	76.7	19.5	-30.0324999	-51.2303767	0	19.6	76.5	19.34583333	81.16666667	104
6/23/2020	4314902	RS	Porto Alegre	174	1868	125.89544	1483771	76.7	19.5	-30.0324999	-51.2303767	0	19.6	76.5	20.875	75.25	105
6/24/2020	4314902	RS	Porto Alegre	255	2123	143.08138	1483771	76.7	19.5	-30.0324999	-51.2303767	0	19.6	76.5	22.77083333	59.79166667	106
6/25/2020	4314902	RS	Porto Alegre	142	2265	152.65159	1483771	76.7	19.5	-30.0324999	-51.2303767	0	19.6	76.5	19.475	73.66666667	107
6/26/2020	4314902	RS	Porto Alegre	118	2383	160.6043	1483771	76.7	19.5	-30.0324999	-51.2303767	0	19.6	76.5	10.82916667	78.54166667	108
6/27/2020	4314902	RS	Porto Alegre	73	2456	165.52419	1483771	76.7	19.5	-30.0324999	-51.2303767	0	19.6	76.5	10.575	78.20833333	109
6/28/2020	4314902	RS	Porto Alegre	8	2464	166.06336	1483771	76.7	19.5	-30.0324999	-51.2303767	0	19.6	76.5	11.075	81.25	110
6/29/2020	4314902	RS	Porto Alegre	20	2484	167.41128	1483771	76.7	19.5	-30.0324999	-51.2303767	0	19.6	76.5	11.4875	82.58333333	111
6/30/2020	4314902	RS	Porto Alegre	105	2589	174.48784	1483771	76.7	19.5	-30.0324999	-51.2303767	0	19.6	76.5	14.63333333	96.08333333	112
07/01/2020	4314902	RS	Porto Alegre	111	2700	181.96878	1483771	76.7	19.5	-30.0324999	-51.2303767	0	19.6	76.5	12.75	79.875	113
07/02/2020	4314902	RS	Porto Alegre	79	2779	187.29305	1483771	76.7	19.5	-30.0324999	-51.2303767	0	19.6	76.5	10.34166667	74.95833333	114
3/21/2020	1100205	RO	Porto Velho	2	2	0.37768	529544	81.7	25.6	-8.7494525	-63.8735438	1	27.01	81.7			1
3/22/2020	1100205	RO	Porto Velho	0	2	0.37768	529544	81.7	25.6	-8.7494525	-63.8735438	1	27.01	81.7			2
3/23/2020	1100205	RO	Porto Velho	0	2	0.37768	529544	81.7	25.6	-8.7494525	-63.8735438	1	27.01	81.7			3
3/24/2020	1100205	RO	Porto Velho	2	4	0.75537	529544	81.7	25.6	-8.7494525	-63.8735438	1	27.01	81.7			4
3/25/2020	1100205	RO	Porto Velho	0	4	0.75537	529544	81.7	25.6	-8.7494525	-63.8735438	1	27.01	81.7			5
3/26/2020	1100205	RO	Porto Velho	1	5	0.94421	529544	81.7	25.6	-8.7494525	-63.8735438	1	27.01	81.7			6
3/27/2020	1100205	RO	Porto Velho	0	5	0.94421	529544	81.7	25.6	-8.7494525	-63.8735438	1	27.01	81.7			7
3/28/2020	1100205	RO	Porto Velho	0	5	0.94421	529544	81.7	25.6	-8.7494525	-63.8735438	1	27.01	81.7			8
3/29/2020	1100205	RO	Porto Velho	0	5	0.94421	529544	81.7	25.6	-8.7494525	-63.8735438	1	27.01	81.7			9
3/30/2020	1100205	RO	Porto Velho	1	6	1.13305	529544	81.7	25.6	-8.7494525	-63.8735438	1	27.01	81.7			10
[truncated: 997 more rows]
